# Supplementary material for: Myc-dependent dedifferentiation of Gata6+ epidermal cells resembles reversal of terminal differentiation
Source: Nat Cell Biol. 2023 Sep 21;25(10):1426–38. doi: 10.1038/s41556-023-01234-5 (PMC10567550; doi:10.1038/s41556-023-01234-5)
Supplement: Supplementary file 3 — Supplementary Table 1: List of differentially expressed genes shown in Fig. 2g. Two-sided Wilcoxon rank sum test was used to determine statistical significance. Adjustments were made for multiple comparisons. Supplementary Table 2: List of differentially expressed genes shown in Extended Data Fig. 3a. Two-sided Wilcoxon rank sum test was used to determine statistical significance. Adjustments were made for multiple comparisons. Supplementary Table 3: List of primers used in this study. [file 41556_2023_1234_MOESM3_ESM.xlsx]

## Sheet: Supplementary_Table_1
Column1	p_val	avg_log2FC	pct.1	pct.2	p_val_adj	cluster	gene
Gm15266	2.13682e+07	148517000000000	1	888	534226000000000	control	Gm15266
Sox6	1.4603e+08	495452000000000	375	22	365090000000000	control	Sox6
Zdhhc9	176450000000000	42000700000000	312	34	1	control	Zdhhc9
Gm20745	192497000000000	772709000000000	5	157	1	control	Gm20745
Gm10837	218511000000000	28243900000000	1	91	1	control	Gm10837
Zfp667	239956000000000	389863000000000	312	45	1	control	Zfp667
Igfbp3	342375000000000	288036000000000	312	45	1	control	Igfbp3
Idh3a	350947000000000	361717000000000	62	64	1	control	Idh3a
Lars2	706827000000000	584706000000000	1	854	1	control	Lars2
Zfp160	800570000000000	844956000000000	312	56	1	control	Zfp160
100628579	826870000000000	360245000000000	75	461	1	control	100628579
Dmwd	100574000000000	324695000000000	25	34	1	control	Dmwd
Ghdc	125071000000000	886110000000000	25	34	1	control	Ghdc
Bicra	129071000000000	217271000000000	375	79	1	control	Bicra
Zfp81	134390000000000	324555000000000	25	34	1	control	Zfp81
Thsd4	144346000000000	112311000000000	25	34	1	control	Thsd4
Rn18s	154934000000000	530389000000000	938	989	1	control	Rn18s
Prkdc	154979000000000	844122000000000	25	34	1	control	Prkdc
Shisa2	188677000000000	657749000000000	312	56	1	control	Shisa2
Dcaf15	191353000000000	536438000000000	25	34	1	control	Dcaf15
Rbbp5	202713000000000	347166000000000	375	9	1	control	Rbbp5
Actb	239750000000000	120403000000000	1	1	1	control	Actb
Zfp407	267631000000000	531181000000000	312	67	1	control	Zfp407
Dsg1a	286998000000000	859760000000000	625	281	1	control	Dsg1a
Malat1	29858500000000	252821000000000	938	966	1	control	Malat1
Ahnak	302991000000000	940625000000000	938	978	1	control	Ahnak
Dazap2	311155000000000	731199000000000	562	899	1	control	Dazap2
Hs3st6	347480000000000	159351000000000	438	135	1	control	Hs3st6
Ybx1	356147000000000	449748000000000	625	91	1	control	Ybx1
Smurf2	361405000000000	851120000000000	438	157	1	control	Smurf2
Parp3	368039000000000	774814000000000	5	225	1	control	Parp3
Pld2	375899000000000	420105000000000	25	45	1	control	Pld2
Abcf1	40902100000000	458976000000000	25	753	1	control	Abcf1
Ndufs4	425726000000000	4870320000000	375	697	1	control	Ndufs4
Rn45s	426776000000000	704712000000000	1	1	1	control	Rn45s
Antxr1	461767000000000	81559200000000	312	79	1	control	Antxr1
Fgfr3	50163800000000	873319000000000	375	101	1	control	Fgfr3
Agl	531140000000000	437490000000000	375	112	1	control	Agl
Ahcyl2	554610000000000	165274000000000	375	124	1	control	Ahcyl2
Ado	560958000000000	257962000000000	312	629	1	control	Ado
Sdc4	569852000000000	246461000000000	812	944	1	control	Sdc4
Tnpo2	583923000000000	189067000000000	5	213	1	control	Tnpo2
C1qtnf12	58468900000000	762917000000000	5	831	1	control	C1qtnf12
Gstt3	592576000000000	174122000000000	312	79	1	control	Gstt3
Mroh1	592576000000000	736035000000000	312	79	1	control	Mroh1
Mdc1	596601000000000	750018000000000	438	124	1	control	Mdc1
Hspa1l	606150000000000	381307000000000	125	528	1	control	Hspa1l
Sos1	61714200000000	19242800000000	438	169	1	control	Sos1
Drg1	690430000000000	905575000000000	62	472	1	control	Drg1
100039826	736942000000000	464031000000000	5	865	1	control	100039826
Commd1	759383000000000	754975000000000	125	562	1	control	Commd1
Arpc5	787426000000000	70019200000000	312	82	1	control	Arpc5
Fis1	798430000000000	558039000000000	188	584	1	control	Fis1
Fosb	805242000000000	172358000000000	688	404	1	control	Fosb
Zkscan8	840886000000000	380961000000000	25	56	1	control	Zkscan8
Nptn	843649000000000	891197000000000	25	674	1	control	Nptn
Smc6	852298000000000	540243000000000	188	618	1	control	Smc6
Ehbp1l1	931291000000000	332153000000000	438	191	1	control	Ehbp1l1
Rps6-ps4	958700000000000	160330000000000	688	393	1	control	Rps6-ps4
Zfp362	965636000000000	354219000000000	375	112	1	control	Zfp362
Acadvl	973650000000000	271284000000000	62	449	1	control	Acadvl
Pbrm1	981419000000000	498562000000000	25	652	1	control	Pbrm1
Cd63	8.89446e+07	103690000000000	843	188	222370000000000	wound	Cd63
Sostdc1	1.18395e+07	289711000000000	899	312	296000000000000	wound	Sostdc1
Luzp1	3.86638e+06	817837000000000	82	188	966633000000000	wound	Luzp1
Ssr2	7.12543e+08	180289000000000	73	62	178143000000000	wound	Ssr2
Erh	1945448462	104083000000000	888	188	486382000000000	wound	Erh
Ndufc2	2318686050	181037000000000	831	312	579695000000000	wound	Ndufc2
Tpd52	2932060610	106953000000000	719	125	733044000000000	wound	Tpd52
Rbm3	3022304471	356876000000000	91	312	75560600000000	wound	Rbm3
Rbm3-ps	3216876797	140590000000000	865	25	804251000000000	wound	Rbm3-ps
Mgst1	3456581886	169394000000000	809	188	864180000000000	wound	Mgst1
Acsl4	3721633395	74262900000000	685	125	930446000000000	wound	Acsl4
Gm7964	3.97066e+08	125622000000000	91	312	992705000000000	wound	Gm7964
Net1	4253968960	118993000000000	73	312	1	wound	Net1
H2-T23	4305594634	130902000000000	955	562	1	wound	H2-T23
Cops6	4706173192	178873000000000	73	125	1	wound	Cops6
Psmb1	5100233753	425069000000000	966	438	1	wound	Psmb1
Ndufb3	5831797734	132704000000000	719	188	1	wound	Ndufb3
Sod2	5990522819	124566000000000	685	188	1	wound	Sod2
Ssr4	6633703508	149121000000000	73	188	1	wound	Ssr4
Hspe1	6854512023	124799000000000	82	438	1	wound	Hspe1
Emp2	7136580857	131747000000000	876	625	1	wound	Emp2
Dpm3	7526731365	1856230000000	719	125	1	wound	Dpm3
Hint1	8061319004	144917000000000	809	25	1	wound	Hint1
Psph	9664803934	194546000000000	607	62	1	wound	Psph
Timm8b	9672932065	155149000000000	697	188	1	wound	Timm8b
Atp6v1g1	9718607830	297424000000000	82	188	1	wound	Atp6v1g1
Rbp1	100486000000000	128153000000000	607	62	1	wound	Rbp1
Gm2423	100755000000000	878880000000000	787	25	1	wound	Gm2423
Cnih4	106550000000000	695414000000000	753	188	1	wound	Cnih4
Gsto1	108602000000000	148341000000000	742	125	1	wound	Gsto1
Mrpl12	118450000000000	910523000000000	562	0	1	wound	Mrpl12
Ldhb	118450000000000	721813000000000	562	0	1	wound	Ldhb
Ube2d3	1288370000000	525450000000000	854	25	1	wound	Ube2d3
Tmed2	131831000000000	930654000000000	876	5	1	wound	Tmed2
Krt17	143056000000000	252218000000000	966	1	1	wound	Krt17
Pycard	145613000000000	155814000000000	787	25	1	wound	Pycard
Napa	151013000000000	127280000000000	64	62	1	wound	Napa
Atp5o	158594000000000	111202000000000	966	625	1	wound	Atp5o
Apoe	159344000000000	186997000000000	1	938	1	wound	Apoe
Gm13305	160561000000000	433206000000000	697	125	1	wound	Gm13305
Mrpl20	171790000000000	136514000000000	607	62	1	wound	Mrpl20
Sptssa	176817000000000	163042000000000	708	25	1	wound	Sptssa
Aqp3	187123000000000	153394000000000	809	312	1	wound	Aqp3
Hnrnpk	190749000000000	527634000000000	899	312	1	wound	Hnrnpk
Supt4a	190928000000000	730702000000000	539	0	1	wound	Supt4a
Ucp2	193041000000000	117546000000000	91	562	1	wound	Ucp2
Tsen34	201403000000000	137790000000000	618	125	1	wound	Tsen34
Cyc1	20518400000000	144737000000000	798	25	1	wound	Cyc1
Cox4i1	207282000000000	139077000000000	966	688	1	wound	Cox4i1
Ube2b	229273000000000	781842000000000	742	25	1	wound	Ube2b
Psmb2	233713000000000	143667000000000	854	375	1	wound	Psmb2
Ecd	237561000000000	524360000000000	64	125	1	wound	Ecd
Tpm2	24015600000000	134725000000000	663	25	1	wound	Tpm2
100504611	240966000000000	614249000000000	528	0	1	wound	100504611
Tomm6	246906000000000	847171000000000	944	375	1	wound	Tomm6
Eno1b	252230000000000	392008000000000	944	438	1	wound	Eno1b
Gm10698	257536000000000	568191000000000	854	438	1	wound	Gm10698
Taf9	270738000000000	795317000000000	697	188	1	wound	Taf9
Cdk4	276658000000000	186959000000000	674	25	1	wound	Cdk4
Crip2	283716000000000	13146000000000	944	375	1	wound	Crip2
Phb2	287491000000000	154947000000000	663	188	1	wound	Phb2
Gtf2h5	297946000000000	101744000000000	674	125	1	wound	Gtf2h5
Supt4b	302944000000000	107790000000000	517	0	1	wound	Supt4b
Hadha	308537000000000	87267700000000	663	25	1	wound	Hadha
Rbms1	315174000000000	735642000000000	64	62	1	wound	Rbms1
Cebpb	317614000000000	115243000000000	764	25	1	wound	Cebpb
Stard5	321766000000000	119582000000000	562	62	1	wound	Stard5
Idh1	346326000000000	16478900000000	562	62	1	wound	Idh1
Hoxa7	347965000000000	966513000000000	584	62	1	wound	Hoxa7
Sox9	351118000000000	1037810000000	944	5	1	wound	Sox9
Nsfl1c	360370000000000	926274000000000	584	125	1	wound	Nsfl1c
Aamp	364882000000000	655676000000000	764	25	1	wound	Aamp
Tram1	379422000000000	929047000000000	506	0	1	wound	Tram1
Dynlrb1	391037000000000	140423000000000	798	312	1	wound	Dynlrb1
Rab24	398642000000000	149956000000000	551	62	1	wound	Rab24
Suclg1	41692300000000	122268000000000	584	62	1	wound	Suclg1
Eif6	420140000000000	918587000000000	843	438	1	wound	Eif6
Uqcrq	427367000000000	102962000000000	933	438	1	wound	Uqcrq
Cops9	432180000000000	146959000000000	697	25	1	wound	Cops9
Vps28	442276000000000	170750000000000	607	125	1	wound	Vps28
Scp2	448251000000000	748241000000000	753	312	1	wound	Scp2
Mrps36	453048000000000	539235000000000	596	125	1	wound	Mrps36
Pgls	473439000000000	54769200000000	494	0	1	wound	Pgls
Ccdc12	474654000000000	842453000000000	618	62	1	wound	Ccdc12
Car12	479436000000000	10596500000000	787	375	1	wound	Car12
Idh3b	479920000000000	183256000000000	584	125	1	wound	Idh3b
Gjb4	482224000000000	137635000000000	708	125	1	wound	Gjb4
Gm15421	527202000000000	51822000000000	854	438	1	wound	Gm15421
Nutf2-ps2	527387000000000	432658000000000	618	62	1	wound	Nutf2-ps2
Fam177a	548344000000000	43577900000000	539	62	1	wound	Fam177a
Ndufb2	548369000000000	101579000000000	809	25	1	wound	Ndufb2
Gm8971	569494000000000	591518000000000	944	438	1	wound	Gm8971
Spcs1	577672000000000	854908000000000	798	25	1	wound	Spcs1
Ndufab1	586199000000000	552213000000000	798	312	1	wound	Ndufab1
Nedd8	636109000000000	804241000000000	854	25	1	wound	Nedd8
Arl1	636421000000000	781797000000000	629	125	1	wound	Arl1
100504131	64960700000000	274124000000000	787	25	1	wound	100504131
Sdhd	658611000000000	295015000000000	629	125	1	wound	Sdhd
Ndufs7	667235000000000	121836000000000	742	25	1	wound	Ndufs7
Serp1	695236000000000	482554000000000	674	188	1	wound	Serp1
Cdc26	723502000000000	858421000000000	528	62	1	wound	Cdc26
H2-D1	726575000000000	112607000000000	989	812	1	wound	H2-D1
Prelid1	72803600000000	126042000000000	663	312	1	wound	Prelid1
665825	729162000000000	100690000000000	472	0	1	wound	665825
Sgk1	734362000000000	128694000000000	562	125	1	wound	Sgk1
Pnrc2	754762000000000	109228000000000	629	125	1	wound	Pnrc2
Elob	756098000000000	796207000000000	955	5	1	wound	Elob
Cript	760183000000000	783346000000000	562	62	1	wound	Cript
Lgals9	771087000000000	195208000000000	607	125	1	wound	Lgals9
Atp5a1	771273000000000	864186000000000	91	5	1	wound	Atp5a1
Aldoa	771372000000000	102323000000000	966	562	1	wound	Aldoa
Psma5	778271000000000	911769000000000	685	188	1	wound	Psma5
Ndufb9	778714000000000	136418000000000	809	438	1	wound	Ndufb9
Srsf6	863814000000000	117640000000000	607	25	1	wound	Srsf6
Pdcd6	872342000000000	904232000000000	753	312	1	wound	Pdcd6
Nutf2-ps1	922093000000000	704666000000000	876	5	1	wound	Nutf2-ps1
Pgk1	940364000000000	418580000000000	876	375	1	wound	Pgk1
Paip2	945219000000000	704869000000000	831	312	1	wound	Paip2
Ndufa8	959934000000000	476625000000000	764	188	1	wound	Ndufa8
D8Ertd738e	975573000000000	123168000000000	753	25	1	wound	D8Ertd738e
Gm12696	975573000000000	474644000000000	753	25	1	wound	Gm12696
Cycs	102462000000000	397345000000000	91	438	1	wound	Cycs
Abhd11	103144000000000	254222000000000	584	62	1	wound	Abhd11
Tmem258	104032000000000	736608000000000	831	312	1	wound	Tmem258
Krt79	105801000000000	205176000000000	663	125	1	wound	Krt79
Tbca	105883000000000	595754000000000	753	312	1	wound	Tbca
Il11ra2	106715000000000	277137000000000	798	375	1	wound	Il11ra2
Brix1	107549000000000	495720000000000	652	188	1	wound	Brix1
Rassf9	110737000000000	689856000000000	449	0	1	wound	Rassf9
Xrn2	112702000000000	273760000000000	629	125	1	wound	Xrn2
Ifitm3	114664000000000	191098000000000	91	812	1	wound	Ifitm3
Ngdn	11844800000000	141276000000000	494	62	1	wound	Ngdn
Capzb	120295000000000	119055000000000	753	312	1	wound	Capzb
Cdc37	120353000000000	967369000000000	618	188	1	wound	Cdc37
Ly6e	122221000000000	11384500000000	854	438	1	wound	Ly6e
Cacybp	12324000000000	697228000000000	596	188	1	wound	Cacybp
Mrpl42	123761000000000	730526000000000	742	25	1	wound	Mrpl42
Eef2	126212000000000	50907500000000	899	562	1	wound	Eef2
Tomm5	127358000000000	929850000000000	596	188	1	wound	Tomm5
Nfe2l2	128395000000000	921864000000000	506	62	1	wound	Nfe2l2
Psma7	132247000000000	109630000000000	91	5	1	wound	Psma7
Insig2	132278000000000	717769000000000	618	125	1	wound	Insig2
Rab11a	135100000000000	937493000000000	708	312	1	wound	Rab11a
Timmdc1	135653000000000	297227000000000	539	125	1	wound	Timmdc1
Aldoart1	135881000000000	430848000000000	91	438	1	wound	Aldoart1
Alad	135979000000000	212075000000000	596	188	1	wound	Alad
Srsf11	144728000000000	104125000000000	82	375	1	wound	Srsf11
Psmd11	144936000000000	418778000000000	742	25	1	wound	Psmd11
Ppp1ca	150610000000000	69751800000000	876	375	1	wound	Ppp1ca
Ap2m1	151515000000000	456674000000000	865	5	1	wound	Ap2m1
Fkbp2	154490000000000	106433000000000	787	25	1	wound	Fkbp2
Sptbn1	15542100000000	409269000000000	663	188	1	wound	Sptbn1
Pdcl3	157409000000000	102511000000000	551	125	1	wound	Pdcl3
Snrpc	161222000000000	283976000000000	64	188	1	wound	Snrpc
Psmc5	163522000000000	725223000000000	787	375	1	wound	Psmc5
Gm8069	164851000000000	908240000000000	562	125	1	wound	Gm8069
Lsm8	165558000000000	129895000000000	539	125	1	wound	Lsm8
Clcn4	165926000000000	677312000000000	427	0	1	wound	Clcn4
Gcnt2	165926000000000	463037000000000	427	0	1	wound	Gcnt2
Tmem41b	165926000000000	387019000000000	427	0	1	wound	Tmem41b
Gm14295	165926000000000	258750000000000	427	0	1	wound	Gm14295
Cggbp1	170318000000000	735581000000000	562	125	1	wound	Cggbp1
Chtop	171095000000000	670463000000000	539	125	1	wound	Chtop
Cox20	17321700000000	503046000000000	685	25	1	wound	Cox20
Lman2	173633000000000	919799000000000	719	25	1	wound	Lman2
Hnrnpc	17390000000000	402160000000000	787	375	1	wound	Hnrnpc
Mrpl17	176953000000000	939552000000000	64	25	1	wound	Mrpl17
Lsm2	178435000000000	111673000000000	494	62	1	wound	Lsm2
Snrpf	182578000000000	285677000000000	854	438	1	wound	Snrpf
Mrpl48	186199000000000	537784000000000	506	62	1	wound	Mrpl48
Ddx24	186715000000000	520437000000000	596	125	1	wound	Ddx24
H2-Q7	1876650000000	13509400000000	944	625	1	wound	H2-Q7
Npc2	188860000000000	747089000000000	618	188	1	wound	Npc2
Lamtor3	199060000000000	841656000000000	472	62	1	wound	Lamtor3
Siva1	200239000000000	141850000000000	517	62	1	wound	Siva1
Sar1b	201053000000000	57645200000000	528	62	1	wound	Sar1b
628161	202121000000000	110646000000000	416	0	1	wound	628161
Fnta	202121000000000	932969000000000	416	0	1	wound	Fnta
Slmap	202121000000000	333144000000000	416	0	1	wound	Slmap
Gm12247	202121000000000	263098000000000	416	0	1	wound	Gm12247
Idh3g	204050000000000	105305000000000	584	125	1	wound	Idh3g
Tmem256	206934000000000	126228000000000	64	25	1	wound	Tmem256
Cldn1	213287000000000	151632000000000	674	375	1	wound	Cldn1
Rpa3	215674000000000	768190000000000	483	62	1	wound	Rpa3
Mrpl18	217435000000000	132881000000000	573	188	1	wound	Mrpl18
Map1lc3a	222761000000000	183047000000000	697	438	1	wound	Map1lc3a
Pnisr	223559000000000	630264000000000	674	25	1	wound	Pnisr
Nsmce2	2249480000000	473589000000000	551	125	1	wound	Nsmce2
Serpinb6a	225242000000000	647566000000000	494	62	1	wound	Serpinb6a
Plekhj1	227618000000000	897006000000000	472	62	1	wound	Plekhj1
Gm10029	230539000000000	461021000000000	933	562	1	wound	Gm10029
Pgrmc1	232249000000000	977905000000000	551	125	1	wound	Pgrmc1
Pfdn6	233062000000000	112106000000000	596	125	1	wound	Pfdn6
Dap	235804000000000	971532000000000	517	62	1	wound	Dap
Psmc4	236257000000000	821772000000000	787	312	1	wound	Psmc4
Gm10175	237602000000000	818185000000000	82	438	1	wound	Gm10175
Ik	242575000000000	447683000000000	618	188	1	wound	Ik
Slc25a4	242618000000000	133153000000000	787	375	1	wound	Slc25a4
Ciao2b	244308000000000	117661000000000	517	125	1	wound	Ciao2b
Gm12115	245245000000000	726793000000000	652	188	1	wound	Gm12115
Creg1	245437000000000	11385100000000	404	0	1	wound	Creg1
Mtarc2	245437000000000	108338000000000	404	0	1	wound	Mtarc2
Polr1c	245437000000000	103825000000000	404	0	1	wound	Polr1c
Ankra2	245437000000000	524545000000000	404	0	1	wound	Ankra2
Skint4	245437000000000	347740000000000	404	0	1	wound	Skint4
Sec11c	247866000000000	10327300000000	461	62	1	wound	Sec11c
Mrpl24	250341000000000	981852000000000	506	62	1	wound	Mrpl24
Tmem109	258283000000000	146246000000000	551	188	1	wound	Tmem109
100502992	26295500000000	311138000000000	73	25	1	wound	100502992
Hadhb	264888000000000	283112000000000	461	62	1	wound	Hadhb
Cdc42ep3	266531000000000	101653000000000	562	125	1	wound	Cdc42ep3
Apex1	2670970000000	731034000000000	494	125	1	wound	Apex1
Marcksl1	271628000000000	145691000000000	483	62	1	wound	Marcksl1
Il11ra1	274256000000000	600941000000000	719	25	1	wound	Il11ra1
668448	277539000000000	447302000000000	472	62	1	wound	668448
Cttn	277710000000000	299935000000000	528	62	1	wound	Cttn
Il13ra1	279417000000000	610180000000000	573	188	1	wound	Il13ra1
Aadac	282664000000000	170025000000000	596	25	1	wound	Aadac
Banf1	285916000000000	617086000000000	843	375	1	wound	Banf1
Gm8203	290233000000000	598321000000000	921	5	1	wound	Gm8203
Cox5b	291003000000000	589297000000000	933	5	1	wound	Cox5b
Rcn2	291452000000000	957426000000000	596	25	1	wound	Rcn2
H2-Q6	292245000000000	439006000000000	933	625	1	wound	H2-Q6
Gltp	295723000000000	261292000000000	652	438	1	wound	Gltp
Fam89b	297119000000000	118775000000000	393	0	1	wound	Fam89b
Sart1	297119000000000	439408000000000	393	0	1	wound	Sart1
Fam177a2	297119000000000	367581000000000	393	0	1	wound	Fam177a2
Cpox	297119000000000	343159000000000	393	0	1	wound	Cpox
Tubb5	297187000000000	633228000000000	809	312	1	wound	Tubb5
Zfand6	297536000000000	134316000000000	449	62	1	wound	Zfand6
Igfbp4	299845000000000	145559000000000	562	188	1	wound	Igfbp4
Lbr	300084000000000	743772000000000	506	125	1	wound	Lbr
Trmt112	303281000000000	689355000000000	708	25	1	wound	Trmt112
Prlr	30504600000000	541024000000000	607	312	1	wound	Prlr
Cirbp	30796800000000	106817000000000	64	25	1	wound	Cirbp
Rps23rg1	311499000000000	283979000000000	562	125	1	wound	Rps23rg1
1810058I24Rik	31178500000000	666256000000000	685	188	1	wound	1810058I24Rik
Snhg6	314718000000000	265774000000000	517	62	1	wound	Snhg6
Sf3b5	315856000000000	457827000000000	663	188	1	wound	Sf3b5
Psmb5	322555000000000	939091000000000	584	188	1	wound	Psmb5
Sap18b	323500000000000	835487000000000	831	5	1	wound	Sap18b
Tmem11	323703000000000	129944000000000	494	125	1	wound	Tmem11
Ndufa4	324405000000000	949788000000000	876	438	1	wound	Ndufa4
Galt	32483200000000	544020000000000	517	62	1	wound	Galt
Pon2	32483200000000	338583000000000	517	62	1	wound	Pon2
Ccni	325951000000000	601293000000000	562	25	1	wound	Ccni
Nme1	338712000000000	793862000000000	742	25	1	wound	Nme1
Ndufb7	338730000000000	666384000000000	764	25	1	wound	Ndufb7
Mapk13	350497000000000	151613000000000	449	62	1	wound	Mapk13
Elavl1	350497000000000	545878000000000	449	62	1	wound	Elavl1
Arl8b	350497000000000	37702400000000	449	62	1	wound	Arl8b
Pcyox1	357326000000000	414980000000000	517	125	1	wound	Pcyox1
Mrpl22	358604000000000	426639000000000	382	0	1	wound	Mrpl22
Spcs3	358604000000000	426256000000000	382	0	1	wound	Spcs3
Gm7429	359310000000000	397620000000000	899	562	1	wound	Gm7429
100502981	359656000000000	915002000000000	472	62	1	wound	100502981
Cebpzos	359800000000000	71458500000000	483	125	1	wound	Cebpzos
Lamp1	361541000000000	713952000000000	674	25	1	wound	Lamp1
Acat1	366463000000000	681590000000000	652	25	1	wound	Acat1
Rab5a	387606000000000	623573000000000	629	188	1	wound	Rab5a
Ebp	38930900000000	859259000000000	494	62	1	wound	Ebp
Spin1	38930900000000	293096000000000	494	62	1	wound	Spin1
Ndufv3	390941000000000	804361000000000	764	312	1	wound	Ndufv3
Naxd	392662000000000	140708000000000	438	62	1	wound	Naxd
Sf3b4	393635000000000	558375000000000	596	188	1	wound	Sf3b4
Atp5g1	401304000000000	726486000000000	944	625	1	wound	Atp5g1
Vdac2	40643100000000	542264000000000	685	188	1	wound	Vdac2
Ndufs6	41178400000000	106701000000000	764	438	1	wound	Ndufs6
Atraid	412139000000000	323021000000000	663	188	1	wound	Atraid
Pcbp1	413048000000000	38499600000000	753	438	1	wound	Pcbp1
Ifitm2	414391000000000	930063000000000	989	625	1	wound	Ifitm2
Trappc4	415027000000000	774661000000000	539	125	1	wound	Trappc4
Mrps16	416169000000000	10985100000000	494	125	1	wound	Mrps16
Adrm1	418007000000000	32594000000000	618	188	1	wound	Adrm1
Tmbim4	41888300000000	127154000000000	438	62	1	wound	Tmbim4
Mrpl2	423080000000000	977431000000000	584	188	1	wound	Mrpl2
Coro1b	429275000000000	130765000000000	494	125	1	wound	Coro1b
Nit2	431544000000000	95551500000000	371	0	1	wound	Nit2
Hat1	431544000000000	705301000000000	371	0	1	wound	Hat1
Agpat5	431544000000000	360336000000000	371	0	1	wound	Agpat5
Fkbp1a	433119000000000	93953300000000	753	25	1	wound	Fkbp1a
Rnaseh2a	43900100000000	695040000000000	427	62	1	wound	Rnaseh2a
Mcm7	439088000000000	468086000000000	449	62	1	wound	Mcm7
Tax1bp3	443292000000000	753382000000000	596	188	1	wound	Tax1bp3
Vps26a	443292000000000	403344000000000	596	188	1	wound	Vps26a
Zcchc17	449020000000000	779332000000000	472	62	1	wound	Zcchc17
Ppic	453400000000000	158005000000000	427	62	1	wound	Ppic
Pigp	455015000000000	267124000000000	494	62	1	wound	Pigp
Nqo1	461201000000000	108411000000000	438	62	1	wound	Nqo1
Fdft1	463596000000000	566396000000000	607	188	1	wound	Fdft1
Gstm5	463898000000000	738235000000000	719	25	1	wound	Gstm5
Calr	46910200000000	83712800000000	618	25	1	wound	Calr
Atp5b	470288000000000	854954000000000	966	812	1	wound	Atp5b
Ddx47	473484000000000	907552000000000	461	62	1	wound	Ddx47
Chchd2-ps	474866000000000	516394000000000	944	625	1	wound	Chchd2-ps
Rab6a	487079000000000	54009600000000	663	25	1	wound	Rab6a
Slc25a3	487986000000000	88287900000000	764	438	1	wound	Slc25a3
Smdt1	488873000000000	516665000000000	843	312	1	wound	Smdt1
Cope	497577000000000	538157000000000	809	312	1	wound	Cope
Cdc42se1	512193000000000	838538000000000	472	125	1	wound	Cdc42se1
Cisd1	51606900000000	106198000000000	517	125	1	wound	Cisd1
Rbis	516634000000000	61039100000000	461	125	1	wound	Rbis
Wdr74	517834000000000	130798000000000	36	0	1	wound	Wdr74
Csnk2a2	517834000000000	277917000000000	36	0	1	wound	Csnk2a2
Ccnd2	519430000000000	571462000000000	854	438	1	wound	Ccnd2
Dnajc7	523643000000000	692617000000000	438	62	1	wound	Dnajc7
Adss	528189000000000	620773000000000	472	125	1	wound	Adss
Mzt1	530675000000000	508156000000000	449	62	1	wound	Mzt1
Srek1	531723000000000	408919000000000	562	188	1	wound	Srek1
Acadm	532014000000000	664632000000000	427	62	1	wound	Acadm
Mrps28	532699000000000	556680000000000	551	125	1	wound	Mrps28
Tagln2	533475000000000	590370000000000	798	375	1	wound	Tagln2
Mettl5	539309000000000	847061000000000	416	62	1	wound	Mettl5
Txnl4a	542912000000000	642479000000000	73	375	1	wound	Txnl4a
Cdc5l	546411000000000	336785000000000	517	188	1	wound	Cdc5l
Fst	54668000000000	13387700000000	685	312	1	wound	Fst
Mrps34	547541000000000	115755000000000	562	188	1	wound	Mrps34
Pyurf	556784000000000	471907000000000	416	62	1	wound	Pyurf
Hmga1	55714200000000	513566000000000	663	312	1	wound	Hmga1
Tmem107	561542000000000	702441000000000	483	62	1	wound	Tmem107
Brd3	565289000000000	521386000000000	697	375	1	wound	Brd3
Arpc1b	565812000000000	330954000000000	629	188	1	wound	Arpc1b
Gpc4	571330000000000	939673000000000	528	125	1	wound	Gpc4
Lypd3	576275000000000	160162000000000	596	25	1	wound	Lypd3
Tmsb10	57768900000000	619644000000000	955	75	1	wound	Tmsb10
Gm7931	579962000000000	417073000000000	854	438	1	wound	Gm7931
Ppib	580053000000000	40559800000000	719	188	1	wound	Ppib
Txn2	584099000000000	511655000000000	685	25	1	wound	Txn2
Cbfb	584898000000000	709339000000000	427	62	1	wound	Cbfb
Alox12e	585886000000000	206891000000000	551	188	1	wound	Alox12e
Cisd2	59327400000000	515319000000000	416	62	1	wound	Cisd2
Anxa5	598405000000000	974098000000000	719	438	1	wound	Anxa5
Atp1b3	599151000000000	828039000000000	944	562	1	wound	Atp1b3
Nop16	603220000000000	72351200000000	562	125	1	wound	Nop16
Aldh3a1	606807000000000	336823000000000	73	25	1	wound	Aldh3a1
Mbnl1	609809000000000	773451000000000	798	562	1	wound	Mbnl1
Pcna	619367000000000	875490000000000	64	25	1	wound	Pcna
Zfpl1	619647000000000	114812000000000	348	0	1	wound	Zfpl1
Abhd16a	619647000000000	923640000000000	348	0	1	wound	Abhd16a
Plgrkt	619647000000000	771136000000000	348	0	1	wound	Plgrkt
Slc35b2	619647000000000	764063000000000	348	0	1	wound	Slc35b2
Zwint	619647000000000	64874300000000	348	0	1	wound	Zwint
100861652	619647000000000	555769000000000	348	0	1	wound	100861652
Zc2hc1a	619647000000000	47137700000000	348	0	1	wound	Zc2hc1a
Cdca7	619647000000000	428468000000000	348	0	1	wound	Cdca7
Acbd5	619647000000000	358768000000000	348	0	1	wound	Acbd5
Trim29	622258000000000	892776000000000	787	688	1	wound	Trim29
Snx5	637178000000000	609561000000000	494	125	1	wound	Snx5
Ndufa2	637429000000000	712730000000000	91	562	1	wound	Ndufa2
Get4	649990000000000	450253000000000	472	62	1	wound	Get4
Polr2f	650353000000000	506217000000000	742	25	1	wound	Polr2f
Seh1l	65235600000000	558210000000000	517	188	1	wound	Seh1l
Pop5	659092000000000	97941300000000	449	62	1	wound	Pop5
Gm11964	661699000000000	323418000000000	843	312	1	wound	Gm11964
Dusp6	661969000000000	140165000000000	528	125	1	wound	Dusp6
Rnf7	665378000000000	998047000000000	483	125	1	wound	Rnf7
Ubl5c	671925000000000	499640000000000	438	62	1	wound	Ubl5c
1810009A15Rik	674302000000000	706106000000000	517	125	1	wound	1810009A15Rik
Ddb1	677267000000000	709338000000000	551	188	1	wound	Ddb1
Hmga1b	6831910000000	711027000000000	674	375	1	wound	Hmga1b
Psma6	683319000000000	72974800000000	663	25	1	wound	Psma6
Tfap2c	68359300000000	911037000000000	596	25	1	wound	Tfap2c
Tnfrsf18	685584000000000	109023000000000	742	375	1	wound	Tnfrsf18
Tmem254	690430000000000	314303000000000	472	62	1	wound	Tmem254
Serinc2	691576000000000	118557000000000	517	188	1	wound	Serinc2
Gm5297	696496000000000	45016000000000	629	25	1	wound	Gm5297
Trap1	697011000000000	116349000000000	539	25	1	wound	Trap1
Psmb6	703825000000000	664021000000000	91	375	1	wound	Psmb6
Psmd4	706015000000000	579680000000000	73	312	1	wound	Psmd4
Gm6750	707056000000000	403506000000000	854	375	1	wound	Gm6750
Pmf1	707968000000000	131505000000000	528	188	1	wound	Pmf1
Naa38	723635000000000	706220000000000	697	312	1	wound	Naa38
Polr2e	724856000000000	748442000000000	697	375	1	wound	Polr2e
Rnft1	727164000000000	350330000000000	427	62	1	wound	Rnft1
Mapk1	728417000000000	496288000000000	449	125	1	wound	Mapk1
Mgst2	739466000000000	108766000000000	337	0	1	wound	Mgst2
Htatip2	739466000000000	107853000000000	337	0	1	wound	Htatip2
Tmed3	739466000000000	10393500000000	337	0	1	wound	Tmed3
Pigx	739466000000000	92006700000000	337	0	1	wound	Pigx
Mmp2	739466000000000	645894000000000	337	0	1	wound	Mmp2
Prkag1	739466000000000	635644000000000	337	0	1	wound	Prkag1
Clptm1l	739466000000000	616104000000000	337	0	1	wound	Clptm1l
Pithd1	748834000000000	942123000000000	506	125	1	wound	Pithd1
Ndufv1	75487500000000	929146000000000	584	188	1	wound	Ndufv1
Lsm4	755025000000000	517910000000000	73	375	1	wound	Lsm4
432798	757692000000000	542690000000000	506	188	1	wound	432798
Mrpl23	765959000000000	264326000000000	719	312	1	wound	Mrpl23
Higd1a	766668000000000	262296000000000	809	375	1	wound	Higd1a
Cnot4	773493000000000	306420000000000	449	125	1	wound	Cnot4
Gps2	776430000000000	92016700000000	517	188	1	wound	Gps2
Hcfc1r1	777553000000000	50380800000000	674	25	1	wound	Hcfc1r1
Ufc1	781002000000000	71673600000000	393	62	1	wound	Ufc1
Cct3	784333000000000	975967000000000	551	25	1	wound	Cct3
Szrd1	785580000000000	61507600000000	416	62	1	wound	Szrd1
Hars	785580000000000	515183000000000	416	62	1	wound	Hars
Psmb9	78979500000000	17621200000000	461	125	1	wound	Psmb9
Utp11	790709000000000	561544000000000	449	62	1	wound	Utp11
Brd8	795475000000000	285459000000000	562	188	1	wound	Brd8
A430005L14Rik	79695600000000	129326000000000	449	125	1	wound	A430005L14Rik
Utp3	797116000000000	881030000000000	427	62	1	wound	Utp3
Fam114a2	806434000000000	783980000000000	494	125	1	wound	Fam114a2
Septin2	808541000000000	151000000000000	596	25	1	wound	Septin2
Ier3	817600000000000	188061000000000	618	375	1	wound	Ier3
Cpe	818185000000000	851870000000000	562	188	1	wound	Cpe
Coq7	82150900000000	131493000000000	404	62	1	wound	Coq7
Rdx	83033900000000	380008000000000	719	375	1	wound	Rdx
Rnaseh2c	835249000000000	116884000000000	416	62	1	wound	Rnaseh2c
Tars	837931000000000	101509000000000	461	125	1	wound	Tars
Micos10	840726000000000	108988000000000	528	188	1	wound	Micos10
Bloc1s2-ps	847210000000000	574258000000000	404	62	1	wound	Bloc1s2-ps
Gm15501	853087000000000	880823000000000	989	938	1	wound	Gm15501
Mrpl41	853311000000000	594424000000000	472	125	1	wound	Mrpl41
Fam133b	867204000000000	34378000000000	483	125	1	wound	Fam133b
H13	879628000000000	460876000000000	483	188	1	wound	H13
Cbr1	880122000000000	106283000000000	326	0	1	wound	Cbr1
Tmem205	880122000000000	101586000000000	326	0	1	wound	Tmem205
Sac3d1	880122000000000	954039000000000	326	0	1	wound	Sac3d1
Haus1	880122000000000	870164000000000	326	0	1	wound	Haus1
Dhrs4	880122000000000	787914000000000	326	0	1	wound	Dhrs4
Cdkn2aipnl	880122000000000	679380000000000	326	0	1	wound	Cdkn2aipnl
Slbp	882998000000000	558938000000000	438	62	1	wound	Slbp
Clybl	884382000000000	813526000000000	393	62	1	wound	Clybl
Safb2	884382000000000	393397000000000	393	62	1	wound	Safb2
Uqcr10	886855000000000	89961100000000	899	562	1	wound	Uqcr10
Psmb8	898341000000000	808329000000000	697	312	1	wound	Psmb8
Ndufb5	906732000000000	814038000000000	753	375	1	wound	Ndufb5
Gm12174	908557000000000	898368000000000	944	75	1	wound	Gm12174
Hsd17b10	910465000000000	383523000000000	652	312	1	wound	Hsd17b10
Acadl	915062000000000	484784000000000	461	125	1	wound	Acadl
Slc25a5	921119000000000	75589700000000	966	688	1	wound	Slc25a5
Ndufs2	921625000000000	55543500000000	618	25	1	wound	Ndufs2
Snx2	92949600000000	481428000000000	584	25	1	wound	Snx2
Denr	936602000000000	370039000000000	64	25	1	wound	Denr
Snrpb	938597000000000	10215200000000	831	562	1	wound	Snrpb
Naa10	950359000000000	100547000000000	382	62	1	wound	Naa10
100040297	951597000000000	640566000000000	449	125	1	wound	100040297
Hsp90b1	961686000000000	725029000000000	764	438	1	wound	Hsp90b1
Reep3	965206000000000	347778000000000	798	375	1	wound	Reep3
Arpc3	97010700000000	677478000000000	506	125	1	wound	Arpc3
Uqcc3	971923000000000	120782000000000	416	62	1	wound	Uqcc3
Ndufs1	98014100000000	455230000000000	382	62	1	wound	Ndufs1
Gm8942	983745000000000	788719000000000	955	875	1	wound	Gm8942
Serinc1	988058000000000	675280000000000	438	125	1	wound	Serinc1
Mrps12	988385000000000	31924700000000	528	125	1	wound	Mrps12
Mcrip1	996014000000000	500489000000000	584	188	1	wound	Mcrip1

## Sheet: Supplementary_Table_2
status	p_value	morans_test_statistic	morans_I	q_value	gene	module	supermodule	dim_1	dim_2
OK	0.00296656	2.75145	0.0347809	0.0274548	Atp6v1h	14	1	4.24387	0.957657
OK	6.32e-05	3.8335	0.0463316	0.00113665	Rrs1	8	1	0.610783	1.09459
OK	0.00219849	2.84818	0.0214645	0.0218905	Mybl1	7	1	1.18063	4.15413
OK	0.00200835	2.87685	0.0316915	0.0202428	620986	2	1	3.33836	1.99292
OK	0.000356527	3.38451	0.0429194	0.00476774	Gm5523	6	1	-2.22834	1.23131
OK	6.16e-05	3.83966	0.0477634	0.00111548	Terf1	3	1	3.12224	1.07102
OK	1.87e-08	5.50296	0.0600111	6.91e-07	Tmem70	26	7	-3.59348	3.70556
OK	0.00176026	2.91821	0.0338172	0.018157	Pi15	4	1	5.00449	-0.169035
OK	0.000835106	3.14336	0.0398804	0.00993249	Tfap2b	12	1	0.662426	-0.339276
OK	0.00272905	2.77868	-0.000914286	0.025639	Il17a	20	4	1.97963	19.2546
OK	0.00142639	2.98317	0.0359621	0.0155589	Mcm3	8	1	-0.191872	2.1997
OK	0.000106469	3.70315	0.0169951	0.0017412	Paqr8	31	2	-0.114083	-10.0133
OK	0.00108764	3.06519	0.0322638	0.0124036	Ogfrl1	4	1	5.04756	-1.69393
OK	0.00384476	2.66541	0.0310906	0.0343768	Gm7846	3	1	3.20225	0.783738
OK	0.000230593	3.50234	0.0373326	0.00326628	Gm15455	12	1	0.15727	0.0151659
OK	0.00517596	2.56385	0.0252967	0.0440657	Dst	13	1	-1.00325	-0.898055
OK	0.000165579	3.58962	0.0422801	0.00251114	Cnnm4	30	9	-2.95164	8.12989
OK	5.13e-05	3.8844	0.0496509	0.000955172	Actr1b	11	1	-1.35825	0.115873
OK	7.15e-06	4.33908	0.054748	0.00016514	Mitd1	3	1	2.5529	0.57165
OK	0.00507473	2.5707	0.0288133	0.0433976	Mrpl30	3	1	2.09345	0.0840069
OK	0.00272905	2.77868	-0.000914286	0.025639	Lyg2	20	4	1.96597	19.1921
OK	5.97e-06	4.37857	0.057453	0.000140234	Txndc9	3	1	3.50975	0.554409
OK	0.000450809	3.31955	0.0421933	0.00585465	Pdcl3	4	1	5.28954	-0.40457
OK	4.75e-56	15.7295	0.201484	1.21e-53	Il1r2	6	1	-2.72807	0.299682
OK	0.00181613	2.90845	0.0127215	0.0186745	Slc9a2	15	1	2.66697	-5.81245
OK	0.00162983	2.94213	-0.0008	0.0169794	Gpr45	21	5	-28.495	0.983668
OK	0.00118164	3.04032	0.0362301	0.0133194	AI597479	8	1	1.72584	1.60702
OK	3.45e-05	3.98003	0.049395	0.000676716	Fhl2	5	1	-2.72067	-2.42854
OK	7.73e-05	3.78351	0.0154316	0.00134385	100861934	12	1	0.159369	0.383536
OK	0.00549627	2.54294	0.0323319	0.0464133	100503192	9	1	3.11626	-0.340469
OK	9.54e-05	3.73098	0.0441639	0.00160068	Slc40a1	1	1	-1.42663	-4.29909
OK	0.00466916	2.59941	0.0302442	0.0405352	Slc39a10	14	1	4.12179	1.58177
OK	8.61e-07	4.7835	0.0487351	2.37e-05	Cavin2	19	1	-0.893956	5.45366
OK	0.00508931	2.5697	0.0324607	0.0434893	Gm3940	2	1	2.45872	2.32086
OK	5.13e-06	4.4117	0.0573683	0.000122268	Gm6644	8	1	-0.0798747	1.96839
OK	1.16e-06	4.72341	0.0465803	3.12e-05	4930558J18Rik	2	1	2.03608	3.94253
OK	3.29e-22	9.6199	0.119962	3.44e-20	Sgo2a	7	1	0.959912	3.856
OK	0.000121825	3.66884	0.0318053	0.00193848	Aox1	16	2	1.04619	-9.55449
OK	0.000391522	3.35872	0.043163	0.00517842	Clk1	4	1	5.07813	-0.638592
OK	1.41e-08	5.55283	0.0695544	5.29e-07	Gm973	4	1	5.57203	-0.287897
OK	0.00142125	2.98428	0.029877	0.0155323	Ica1l	16	2	0.672606	-9.99909
OK	8.73e-10	6.01985	0.0698095	3.76e-08	Nrp2	26	7	-3.49813	3.6082
OK	2.12e-14	7.55337	0.0938911	1.38e-12	Ino80dos	18	3	7.98847	-0.883484
OK	3.39e-07	4.96753	0.0652454	1.02e-05	Eef1b2	11	1	-0.677418	1.29884
OK	9.21e-10	6.01116	0.0766796	3.95e-08	Klf7	2	1	3.067	1.67778
OK	1.52e-14	7.59692	0.0957727	1e-12	Idh1	10	1	5.80819	-3.40024
OK	0.000141089	3.63113	0.00717702	0.0021874	Crygf	15	1	2.0139	-5.08461
OK	0.000154134	3.60825	0.0462207	0.00236569	Acadl	3	1	2.51109	0.17589
OK	0.000255457	3.47497	0.0287201	0.00355919	Cps1	14	1	4.43568	1.84695
OK	0.00162983	2.94213	-0.0008	0.0169794	Gm19335	21	5	-28.5606	0.947228
OK	0.000323613	3.41101	0.0394147	0.00439153	Bard1	2	1	1.96975	4.29378
OK	0.00109365	3.06355	0.0365727	0.012456	Gm5528	3	1	3.09569	0.352167
OK	0.00125808	3.02139	0.028411	0.01405	Mreg	2	1	3.46546	1.80888
OK	7.16e-06	4.33901	0.0503735	0.00016514	Igfbp2	8	1	-0.361104	2.28107
OK	0.00427288	2.62971	0.0151662	0.0377199	Rufy4	3	1	2.66353	0.575129
OK	2.44e-10	6.22285	0.0569228	1.12e-08	Prkag3	2	1	1.94347	3.42802
OK	1.03e-09	5.99361	0.0775995	4.37e-08	Wnt10a	6	1	-2.08266	1.22031
OK	0.000989076	3.09349	0.0386647	0.0114648	Stk16	5	1	-3.56219	-3.63055
OK	4.84e-05	3.89872	0.0115218	0.000909632	Chpf	1	1	-1.11636	-5.05728
OK	5.59e-07	4.86964	0.0305072	1.61e-05	Sgpp2	1	1	-1.42697	-3.76738
OK	9.42e-05	3.73415	0.033829	0.00158531	Mogat1	13	1	-0.969184	-0.825036
OK	0.000107358	3.70104	0.0329987	0.00175117	Kcne4	19	1	-0.972098	5.52388
OK	8.06e-06	4.31273	0.0480453	0.000183656	Col4a4	8	1	0.424592	2.08054
OK	6.9e-08	5.26781	0.0636249	2.34e-06	Col4a3	8	1	0.788037	2.06451
OK	2.4e-05	4.06497	0.0508643	0.000492479	Itm2c	13	1	-0.954658	-0.851547
OK	1.48e-23	9.93402	0.134585	1.63e-21	Ptma	2	1	3.18739	2.08406
OK	3.2e-08	5.4073	0.0422601	1.14e-06	Prss56	9	1	2.77964	-1.97878
OK	0.00231402	2.83184	0.0181565	0.0228035	Ugt1a7c	12	1	0.128557	-0.0729826
OK	1.9e-49	14.7359	0.179576	4.11e-47	Ugt1a1	17	1	0.968545	-0.856517
OK	0.00524093	2.55951	0.0220777	0.0445692	Sh3bp4	11	1	-1.21624	0.762272
OK	9.06e-08	5.21771	0.0646193	2.98e-06	Ramp1	13	1	0.343407	-1.98579
OK	7.09e-07	4.82234	0.0163726	1.99e-05	Erfe	4	1	5.01447	-0.557062
OK	3.06e-06	4.52189	0.0516729	7.65e-05	Hes6	11	1	-0.69455	0.458937
OK	5.41e-08	5.31252	0.064198	1.87e-06	2310007B03Rik	5	1	-3.01989	-2.81017
OK	3.77e-08	5.37785	0.0566484	1.33e-06	Ano7	1	1	-1.64351	-4.9764
OK	2.92e-10	6.19459	0.0797655	1.32e-08	Dtymk	7	1	0.846456	3.23447
OK	0.00161665	2.94464	0.0277984	0.0169794	Gm7160	6	1	-2.43596	-0.408552
OK	0.00489192	2.58338	0.032284	0.0421951	Serpinb5	10	1	4.01618	-2.63568
OK	5.46e-10	6.09538	0.0413483	2.4e-08	Serpinb12	1	1	-1.84852	-5.12745
OK	0.00272905	2.77868	-0.000914286	0.025639	Serpinb13	20	4	1.8968	19.2524
OK	1.41e-22	9.70716	0.106834	1.49e-20	Serpinb3b	1	1	-1.89317	-5.1784
OK	9.62e-07	4.76129	0.061926	2.63e-05	Serpinb8	4	1	4.70018	-0.962731
OK	0.00150649	2.96641	0.0359819	0.0162999	Tsn	3	1	2.57837	1.36294
OK	3e-05	4.01297	0.0490935	0.000600678	Epb41l5	13	1	0.093799	-1.27738
OK	4.3e-148	25.8902	0.352524	6.58e-145	Dbi	1	1	-0.431363	-4.71346
OK	1.19e-05	4.22613	0.0545597	0.000262197	Insig2	1	1	0.252235	-4.5266
OK	0.00370486	2.67785	0.0269738	0.0333336	Mcm6	29	8	-1.81195	2.34553
OK	0.00095908	3.10262	0.0373884	0.011177	Srgap2	11	1	-1.18948	0.221679
OK	0.00558938	2.53706	0.0234606	0.0470274	Nfasc	19	1	-0.991013	5.52759
OK	0.000210948	3.52599	0.0172069	0.00305203	Golt1a	13	1	-0.536551	-1.57093
OK	1.01e-05	4.26256	0.0397643	0.000225262	Prelp	12	1	0.316588	0.631882
OK	3.95e-05	3.94758	0.0495175	0.000763546	Chit1	5	1	-1.85634	-1.83452
OK	7.55e-11	6.40444	0.0831835	3.63e-09	Chil1	22	1	-0.960216	-3.08214
OK	0.00133098	3.0043	0.0350811	0.0147209	Adipor1	18	3	6.88869	0.83433
OK	1.9e-10	6.26204	0.0793435	8.78e-09	Kdm5b	5	1	-3.24319	-3.68479
OK	3.31e-14	7.49503	0.0933551	2.13e-12	Ube2t	2	1	2.09529	4.26133
OK	1.27e-06	4.70476	0.0525489	3.38e-05	Lgr6	23	6	-7.53806	-3.29653
OK	0.000136543	3.63958	0.04345	0.00213567	Csrp1	13	1	-0.989085	-0.803803
OK	0.00335562	2.71084	0.0338305	0.0305869	Lad1	6	1	-2.23032	-0.483823
OK	0.000139497	3.63406	0.0102704	0.00216965	Igfn1	18	3	8.00454	0.527549
OK	2.13e-06	4.59838	0.0535911	5.49e-05	Aspm	19	1	-0.524456	5.28161
OK	0.00272905	2.77868	-0.000914286	0.025639	Cfh	20	4	1.99087	19.1993
OK	2.63e-09	5.83845	0.0466147	1.07e-07	B3galt2	17	1	0.954358	-0.66998
OK	1.26e-05	4.21277	0.0392765	0.000277403	Trove2	12	1	0.325075	-0.589501
OK	5.35e-05	3.87432	0.0356453	0.000991521	Gm4322	12	1	0.137542	-0.00560272
OK	0.00257215	2.79786	0.0224491	0.0248421	Hmcn1	23	6	-7.51563	-3.30231
OK	0.00200247	2.87777	0.0353317	0.0202194	Ivns1abp	4	1	4.65915	-1.28854
OK	0.00200381	2.87756	0.028378	0.0202214	Tsen15	4	1	5.08059	-0.427299
OK	5.86e-05	3.85172	0.035422	0.00107322	Nmnat2	20	4	1.95937	19.0637
OK	3.39e-14	7.4921	0.0641997	2.17e-12	Soat1	17	1	1.07251	-0.934823
OK	0.00520599	2.56184	0.0316282	0.0442885	2810025M15Rik	3	1	3.23495	0.903695
OK	0.00338194	2.70825	0.0335044	0.030778	100504090	3	1	3.37302	0.746609
OK	0.00276814	2.77405	0.0296573	0.0259531	Gas5	10	1	4.1058	-2.60607
OK	3.56e-06	4.48991	0.0575629	8.8e-05	Vamp4	9	1	4.25122	-0.443832
OK	0.000162198	3.595	0.0428538	0.00246328	Nme7	8	1	1.06276	0.916829
OK	1.95e-05	4.11313	0.0526673	0.000411873	Mpc2	17	1	1.83226	-0.472475
OK	0.000106684	3.70264	0.0413031	0.00174346	Mpzl1	2	1	2.6307	3.11689
OK	0.000183029	3.56342	0.0322018	0.00271306	Gm19622	14	1	4.44812	1.84214
OK	1.96e-05	4.11242	0.0495851	0.000412768	Creg1	1	1	-1.2685	-4.09147
OK	0.00411187	2.64274	0.0319964	0.0364809	Tada1	12	1	0.275056	0.565266
OK	4.19e-77	18.5485	0.24605	2.14e-74	Nuf2	7	1	1.4205	4.33554
OK	5.83e-05	3.85313	0.046327	0.00106849	Hsd17b7	5	1	-2.44515	-2.90334
OK	1.5e-05	4.17385	0.0456234	0.000323756	Ddr2	5	1	-3.10974	-2.75051
OK	0.00101299	3.0864	0.0140649	0.0117116	Mpz	4	1	4.77346	0.414029
OK	0.00162983	2.94213	-0.0008	0.0169794	Pcp4l1	21	5	-28.5509	0.974401
OK	8.42e-07	4.78797	0.0572567	2.32e-05	Nectin4	1	1	-1.46989	-3.9545
OK	0.00162983	2.94213	-0.0008	0.0169794	Tstd1	21	5	-28.5394	0.944743
OK	0.00440403	2.61942	0.0313792	0.0386696	Pex19	12	1	0.206355	0.172612
OK	4.22e-05	3.93151	0.0368727	0.000808944	Cfap45	4	1	4.6292	0.423909
OK	0.00431763	2.62617	0.0321524	0.0380419	Desi2	1	1	-1.28306	-4.80469
OK	0.000465674	3.31048	0.0424259	0.00600693	666295	4	1	4.36289	-1.20664
OK	6.23e-07	4.84828	0.0641694	1.78e-05	Hnrnpu	3	1	3.41275	0.450708
OK	0.00028469	3.4458	0.0408853	0.00392363	Coq8a	11	1	-0.585262	0.47132
OK	5.97e-05	3.84748	0.0477745	0.00108738	Lin9	8	1	-0.0367694	2.43198
OK	0.00141625	2.98535	0.0371905	0.015485	Sde2	13	1	-0.625092	-1.39356
OK	0.00272905	2.77868	-0.000914286	0.025639	Cnih3	20	4	1.92673	19.1454
OK	0.00138901	2.99129	0.0365681	0.0152162	Srp9	9	1	3.31383	-0.649542
OK	0.000243136	3.48821	0.0452198	0.00341864	Degs1	24	3	6.1874	2.30863
OK	0.00162983	2.94213	-0.0008	0.0169794	1700047M11Rik	21	5	-28.5364	0.963445
OK	0.000105108	3.70641	0.0184981	0.00172384	1700056E22Rik	4	1	4.27042	0.10494
OK	1.52e-12	6.97619	0.0834283	8.68e-11	Dusp10	4	1	5.47046	-1.10065
OK	0.000276676	3.45351	0.0231632	0.00382696	Slc30a10	16	2	0.343118	-10.5088
OK	0.000490236	3.29607	0.0385914	0.00628774	Lyplal1	4	1	4.47978	0.50451
OK	6.24e-06	4.36907	0.0508264	0.000145899	Tgfb2	4	1	5.62792	-0.214539
OK	5.49e-33	11.9062	0.145786	8.25e-31	Kcnk2	4	1	5.49472	-0.95037
OK	1.14e-38	12.9524	0.120706	1.92e-36	Cenpf	7	1	0.371002	4.0227
OK	0.000286785	3.44381	0.0434816	0.00394678	Smyd2	12	1	0.0639513	-0.157802
OK	5.01e-12	6.80611	0.0869247	2.7e-10	Atf3	4	1	5.3343	-1.00304
OK	8.17e-08	5.23684	0.0610565	2.71e-06	Nek2	19	1	-0.549377	5.28451
OK	7.97e-05	3.77605	0.0460534	0.00137846	Lamb3	13	1	0.328231	-1.98666
OK	0.000116251	3.6808	0.0471422	0.00186369	Mir205	4	1	4.44378	-0.0982211
OK	0.000578709	3.24917	0.0194743	0.0072571	Plekhg1	23	6	-7.51231	-3.27851
OK	8.76e-15	7.66764	0.0868121	5.9e-13	Fbxo5	7	1	1.05225	4.34389
OK	0.000456653	3.31595	0.0261866	0.0059205	Rgs17	10	1	4.53547	-4.03936
OK	4.81e-06	4.4257	0.040708	0.00011532	Ipcef1	9	1	2.77729	-1.98816
OK	0.000240919	3.49066	0.039738	0.0033937	Pcmt1	18	3	6.9017	0.810625
OK	0.00018503	3.56056	0.0107237	0.00273918	Zc3h12d	30	9	-2.9664	8.14773
OK	9.19e-06	4.28372	0.0215581	0.000206665	Zc2hc1b	20	4	1.95793	19.1701
OK	0.00473645	2.5945	0.0309264	0.0410856	Ltv1	19	1	-0.783048	5.39795
OK	3.8e-23	9.8397	0.122154	4.15e-21	Hebp2	1	1	-1.34543	-4.73763
OK	9.71e-42	13.4841	0.184446	1.73e-39	Perp	5	1	-2.20761	-2.94812
OK	2.98e-06	4.52774	0.0584838	7.46e-05	Rpl32l	9	1	3.26007	-0.612723
OK	0.000116313	3.68067	0.0319414	0.00186369	Raet1d	4	1	4.73307	-1.61759
OK	0.00162983	2.94213	-0.0008	0.0169794	Taar9	21	5	-28.5679	0.921315
OK	2.3e-10	6.23196	0.0823859	1.06e-08	Moxd1	16	2	1.3828	-8.85479
OK	5.03e-08	5.3258	0.0669949	1.75e-06	Echdc1	17	1	1.63853	-0.683172
OK	8.36e-35	12.2503	0.164066	1.31e-32	Cenpw	7	1	0.73133	4.42691
OK	9.66e-05	3.72765	0.0110973	0.00161608	Rsph4a	4	1	5.69555	-0.801144
OK	3.24e-07	4.97612	0.0534345	9.77e-06	Fam229b	4	1	4.68508	0.323299
OK	0.00207028	2.86725	0.0281514	0.0207761	Tube1	7	1	0.706682	3.7075
OK	0.00071768	3.18744	0.0175839	0.00871425	Wasf1	2	1	2.02493	3.91232
OK	0.00256464	2.7988	0.0321631	0.0247871	Cep57l1	24	3	6.44954	2.3198
OK	0.00163958	2.94028	0.031671	0.0170731	9030612E09Rik	3	1	1.70306	0.344519
OK	1.71e-07	5.09847	0.0490831	5.44e-06	Pdss2	12	1	0.514446	-0.71271
OK	0.000507919	3.2861	0.0415334	0.00648988	100862325	31	2	0.0186437	-9.73385
OK	7.95e-05	3.77657	0.0461719	0.00137767	Qrsl1	13	1	-0.595721	-0.484099
OK	1.5e-10	6.29866	0.0786316	7.02e-09	Popdc3	8	1	1.86451	2.48908
OK	0.00208696	2.86471	0.0265962	0.0209069	Ascc3	1	1	0.521145	-4.37045
OK	0.00272905	2.77868	-0.000914286	0.025639	4933411G06Rik	20	4	2.02129	19.1716
OK	0.00155244	2.95716	0.01493	0.0166765	Mcm9	11	1	-1.39205	0.624059
OK	8.08e-05	3.77262	0.0175697	0.00139444	Msl3l2	4	1	4.84284	0.344913
OK	3.71e-25	10.295	0.135091	4.44e-23	Gja1	17	1	1.0171	-0.56992
OK	0.00245371	2.81305	0.0327191	0.0239133	Serinc1	9	1	4.0331	-0.236047
OK	0.000843576	3.1404	0.0188008	0.0100048	100502970	1	1	-1.7943	-5.22352
OK	1.25e-09	5.96173	0.0787604	5.25e-08	Smpdl3a	1	1	-1.1775	-3.76537
OK	0.00229349	2.83469	0.0346687	0.0226667	Lims1	11	1	-0.304278	0.931436
OK	1.31e-07	5.14874	0.0538764	4.21e-06	Edar	12	1	0.37121	0.175494
OK	0.000956843	3.10331	0.0340012	0.0111693	Tbata	10	1	4.85777	-2.21969
OK	0.000713028	3.18932	0.0280067	0.00866694	Tspan15	5	1	-3.5345	-3.81494
OK	1.8e-07	5.08855	0.0659627	5.72e-06	Vps26a	29	8	-1.65775	2.29289
OK	0.00207911	2.8659	0.000377275	0.0208465	Pbld2	12	1	0.45179	-0.722744
OK	0.00121216	3.03263	0.0367606	0.0136367	Reep3	2	1	2.26475	2.39175
OK	4.14e-08	5.36113	0.0710551	1.45e-06	Egr2	1	1	0.406485	-4.29825
OK	1.86e-05	4.12482	0.0128098	0.000394034	Rtkn2	2	1	2.03357	3.22302
OK	0.00122109	3.03041	0.038141	0.013717	Arid5b	4	1	4.89768	-1.47287
OK	2.29e-186	29.0917	0.392157	5.84e-183	Cdk1	7	1	0.742806	4.06116
OK	8.55e-08	5.22836	0.0338411	2.83e-06	Phyhipl	4	1	5.05445	-1.4639
OK	3.5e-11	6.52071	0.0857586	1.75e-09	Cisd1	17	1	1.85736	-0.444113
OK	0.00102406	3.08316	0.0173437	0.011804	Adora2a	19	1	-0.970429	5.50967
OK	0.00238206	2.82257	0.0345716	0.0233837	Upb1	4	1	4.50475	0.536116
OK	0.00033205	3.40399	0.0439274	0.00449541	Smarcb1	8	1	0.540219	2.08966
OK	6.95e-05	3.80999	0.0265841	0.00123297	S100b	3	1	2.36054	0.425403
OK	0.00506047	2.57167	0.00475892	0.0433234	Gm10941	2	1	2.2426	3.08936
OK	0.00038601	3.36264	0.0404487	0.00511141	Ube2g2	25	1	-3.37846	-1.47161
OK	0.00021297	3.52347	0.0309697	0.00307741	Gm3250	15	1	0.494467	-6.69428
OK	0.000732234	3.18163	0.0375821	0.00885351	Dnmt3l	8	1	-0.387337	2.27603
OK	3.02e-07	4.98976	0.0623476	9.16e-06	Agpat3	5	1	-2.22299	-2.70118
OK	2.43e-114	22.6965	0.309647	2.14e-111	Cstb	1	1	-1.00718	-4.53094
OK	7.4e-05	3.7943	0.0335006	0.00129856	Olfr1358	15	1	2.78928	-5.93039
OK	3.94e-25	10.2894	0.131412	4.68e-23	Casp14	1	1	-1.88166	-5.19321
OK	0.00156087	2.95549	0.0377698	0.016716	Cnn2	5	1	-2.42458	-2.16014
OK	2.53e-14	7.53048	0.10109	1.64e-12	Gpx4	6	1	-1.87665	0.769915
OK	0.00154897	2.95785	0.0359432	0.0166587	Sbno2	6	1	-1.78475	0.998383
OK	0.000367469	3.3762	0.043668	0.00488562	Ndufs7	6	1	-2.21255	1.14115
OK	8.2e-05	3.76873	0.0402158	0.00141315	Dazap1	16	2	0.343298	-10.538
OK	6.25e-15	7.71085	0.102494	4.28e-13	Rps15	28	1	-3.28206	0.989458
OK	0.00208347	2.86524	0.0355676	0.0208811	2310011J03Rik	29	8	-1.80023	2.23332
OK	1.57e-21	9.45772	0.105905	1.56e-19	Reep6	17	1	0.960527	-0.856767
OK	0.000244019	3.48724	0.0443136	0.00342895	Mbd3	15	1	2.57059	-5.69784
OK	1.42e-05	4.18574	0.0485813	0.000308722	Gm19876	9	1	3.04943	-1.18055
OK	0.000932095	3.11106	0.0351062	0.0109082	Uqcr11	14	1	4.03192	1.65687
OK	0.00309362	2.73769	0.01352	0.0284472	Klf16	4	1	4.91118	-1.5515
OK	1.05e-14	7.64439	0.102737	7.05e-13	Oaz1	28	1	-3.25098	1.14109
OK	0.00126676	3.01931	0.0380846	0.0141263	Sgta	12	1	0.317328	0.212838
OK	0.00168147	2.93245	0.0373852	0.0174461	Gm8158	2	1	2.50812	1.88999
OK	0.000190298	3.55319	0.0174381	0.00280272	Gm10777	19	1	-0.950992	5.49924
OK	0.000414992	3.3426	0.0417444	0.00544182	Ckap4	1	1	-1.45672	-3.96616
OK	0.000370103	3.37424	0.00108418	0.00491779	Gm6713	16	2	1.37697	-8.87786
OK	6.15e-12	6.77654	0.0894683	3.28e-10	Pwp1	3	1	1.09288	0.563439
OK	0.00122927	3.0284	0.0274522	0.0137887	Bpifc	22	1	-0.715079	-2.86598
OK	0.00104758	3.0764	0.00178423	0.0120388	Gm5174	16	2	1.37162	-8.88453
OK	5.32e-25	10.2602	0.136718	6.24e-23	Tyms-ps	2	1	2.16758	3.25215
OK	1.13e-07	5.17729	0.0593254	3.65e-06	Parpbp	7	1	0.490974	4.37085
OK	0.000471015	3.30729	0.0400179	0.00605881	Nup37	2	1	1.70958	3.07318
OK	1.56e-14	7.59298	0.0944928	1.03e-12	Gas2l3	19	1	-0.0947751	5.01979
OK	0.00109742	3.06252	0.00851968	0.0124741	Uhrf1bp1l	18	3	7.58113	0.582834
OK	0.000157851	3.60206	0.0453422	0.00241306	Tmpo	2	1	1.936	3.89928
OK	1.16e-09	5.97316	0.0565274	4.91e-08	Hal	1	1	-1.85496	-5.16285
OK	0.000837078	3.14267	0.037349	0.00994831	Nr2c1	7	1	1.50155	3.60168
OK	9.54e-06	4.27531	0.0564675	0.000213619	Mrpl42	3	1	3.09659	0.242131
OK	0.0044349	2.61703	0.0324317	0.0388882	Eea1	1	1	-1.46347	-3.51579
OK	9.39e-06	4.27895	0.0411631	0.000210522	Btg1	10	1	5.05357	-2.95657
OK	4.3e-07	4.92102	0.0618765	1.26e-05	Dusp6	11	1	-1.19718	0.112486
OK	0.00136884	2.99575	0.03715	0.0150167	Csl	5	1	-1.75822	-1.83521
OK	9.45e-05	3.73337	0.0315521	0.00158906	Slc6a15	12	1	0.236988	-0.168845
OK	1.26e-07	5.15685	0.0611615	4.04e-06	Pawr	10	1	4.94729	-2.41147
OK	9.69e-05	3.72692	0.0319752	0.00161961	9230102K24Rik	18	3	6.89393	0.781518
OK	0.00251065	2.80566	0.0344634	0.0243854	Nap1l1	4	1	5.49271	-0.241055
OK	8.62e-06	4.29783	0.0300032	0.000195343	Gm5176	14	1	3.68291	1.18498
OK	1.8e-07	5.08847	0.0512485	5.72e-06	Lgr5	4	1	5.60091	-0.632686
OK	1.17e-17	8.47524	0.0876745	9.32e-16	Mdm1	2	1	1.82685	4.31216
OK	1.1e-08	5.59507	0.0742132	4.18e-07	Gm9040	11	1	-0.643889	1.58492
OK	4.01e-06	4.4647	0.0586825	9.82e-05	Gm9044	11	1	-0.641668	1.56279
OK	2.24e-05	4.08157	0.0528611	0.000461836	Gm9045	11	1	-0.633175	1.56358
OK	0.000226807	3.50675	0.0452236	0.00323059	Gm9046	11	1	-0.651785	1.56609
OK	4.45e-05	3.91897	0.0506989	0.000843763	Gm9048	11	1	-0.657674	1.55687
OK	4.2e-07	4.92602	0.0648865	1.23e-05	Gm9049	11	1	-0.644532	1.58541
OK	0.000183157	3.56323	0.0440357	0.00271321	Cand1	26	7	-3.53683	3.64576
OK	0.00409611	2.64404	0.0331475	0.0363974	Tmbim4	4	1	4.5161	0.0403272
OK	2.61e-08	5.44336	0.0588161	9.43e-07	Wif1	19	1	-0.934577	5.50341
OK	0.000101233	3.71592	0.045623	0.00168436	Xpot	7	1	0.7036	4.82733
OK	1.36e-09	5.94763	0.0650475	5.7e-08	Avpr1a	17	1	1.34809	-0.429672
OK	0.00306744	2.74048	0.0318372	0.028262	Ppm1h	22	1	-1.19002	-3.29844
OK	1.36e-06	4.69065	0.0579881	3.59e-05	Atp23	12	1	0.298683	0.713488
OK	1.96e-19	8.93901	0.102638	1.75e-17	Arhgap9	17	1	1.82455	-0.45026
OK	1.02e-37	12.7827	0.155034	1.68e-35	Ndufa4l2	11	1	-1.49076	0.740893
OK	0.00220933	2.84662	0.0346289	0.0219699	Shmt2	13	1	-0.563093	-1.58383
OK	0.000866884	3.13241	0.0401346	0.0102495	Naca	6	1	-2.33281	1.09419
OK	0.00361044	2.68648	0.0292899	0.0325862	100862107	4	1	4.70428	-1.51579
OK	1.45e-14	7.60259	0.102611	9.6e-13	Atp5b	6	1	-2.03552	0.810896
OK	8.18e-05	3.7695	0.0385353	0.00140985	Baz2a	18	3	7.58823	0.550435
OK	0.000296009	3.43525	0.0435548	0.00405528	Cs	5	1	-1.80952	-1.86845
OK	1.23e-22	9.72063	0.128831	1.31e-20	Rpl41	28	1	-3.24787	1.00097
OK	0.00476216	2.59264	0.0318261	0.0412775	Cdk2	11	1	-1.06797	0.969185
OK	7.53e-15	7.68706	0.0860824	5.1e-13	Mettl7b	12	1	0.298437	-0.413336
OK	0.000162209	3.59498	0.0183781	0.00246328	Olfr811	16	2	1.0529	-9.56048
OK	8.42e-11	6.38777	0.0782803	4.04e-09	Ftl1-ps2	30	9	-2.92326	8.11597
OK	1.17e-06	4.72114	0.0576747	3.15e-05	Slc35e4	12	1	0.398118	-0.966457
OK	1.38e-05	4.19163	0.049403	0.000301379	Sec14l2	1	1	0.46033	-4.4005
OK	0.000359139	3.38251	0.0411452	0.00479709	Ascc2	12	1	0.286241	0.50529
OK	1.86e-05	4.12436	0.0525712	0.000394453	Ewsr1	8	1	1.78571	2.14232
OK	1.74e-25	10.3675	0.131959	2.09e-23	Pold2	8	1	0.872034	1.51307
OK	0.0041776	2.63737	0.000129959	0.0369926	Myl7	5	1	-2.17471	-2.92875
OK	0.000132871	3.64659	0.0443743	0.00208108	Nudcd3	22	1	-0.736156	-2.78949
OK	0.000828605	3.14565	0.0154014	0.00987317	Npc1l1	1	1	-1.83445	-3.71146
OK	8.93e-23	9.75328	0.132815	9.58e-21	Ppia	3	1	2.62502	1.37904
OK	6.41e-06	4.36305	0.0564567	0.000149491	H2afv	7	1	-0.389832	3.21409
OK	0.000119249	3.6743	0.0202675	0.00190409	Snora5c	15	1	2.74936	-5.88341
OK	3.01e-27	10.7485	0.119765	3.89e-25	Igfbp3	13	1	0.318797	-1.98741
OK	0.000171249	3.58084	0.0243086	0.00257422	100503529	10	1	4.94852	-2.68726
OK	3.55e-06	4.49094	0.0503351	8.76e-05	Fignl1	8	1	-0.263095	2.18991
OK	0.00380882	2.66856	0.0297259	0.0340953	Ugp2	9	1	4.04224	-0.754748
OK	0.000121959	3.66856	0.0473726	0.00193894	Commd1	14	1	3.72656	0.516758
OK	0.000130137	3.65193	0.0468773	0.00204803	Xpo1	14	1	3.61423	1.14141
OK	3.04e-05	4.00986	0.0482027	0.00060705	Papolg	3	1	2.73731	0.546785
OK	0.00232918	2.82976	-0.000841761	0.0229135	5730522E02Rik	23	6	-7.70014	-8.61099
OK	1.33e-13	7.3108	0.0981397	8.07e-12	Gm12070	6	1	-2.23235	1.26394
OK	0.000711742	3.18985	0.0401943	0.00865588	Chac2	18	3	7.93898	-0.838132
OK	1.57e-10	6.29177	0.0733764	7.32e-09	Rhbdf1	13	1	-0.431622	-1.14501
OK	0.000661967	3.21074	0.040295	0.00811068	Mpg	11	1	-1.15842	0.891698
OK	0.000641715	3.21966	0.0292223	0.00789375	Fgf18	4	1	5.857	-0.834714
OK	8.56e-07	4.78484	0.0617733	2.36e-05	Npm1	3	1	3.13103	0.231874
OK	7.33e-05	3.79679	0.0271539	0.00128756	Tlx3	11	1	-1.16833	0.900253
OK	0.000801432	3.15539	0.0324354	0.00957587	Lcp2	1	1	-1.32405	-4.66988
OK	0.00121412	3.03214	0.0366537	0.0136453	Spdl1	2	1	1.65049	3.59637
OK	1.26e-50	14.918	0.185252	2.81e-48	Hmmr	7	1	0.754494	4.29087
OK	1.03e-06	4.74741	0.0614418	2.79e-05	Nudcd2	2	1	2.57115	2.0131
OK	7.81e-06	4.31969	0.0403424	0.000178844	Atp10b	5	1	-2.20963	-3.02935
OK	7.04e-11	6.41503	0.0656197	3.43e-09	Fndc9	5	1	-2.21619	-3.05163
OK	0.000131051	3.65014	0.0469091	0.002061	Rack1	29	8	-1.90256	2.00105
OK	0.00278267	2.77235	0.0231858	0.0260363	Trim41	29	8	-1.86043	2.37219
OK	0.00304681	2.7427	0.004793	0.0281068	Ifi47	2	1	2.13787	4.4097
OK	0.00162983	2.94213	-0.0008	0.0169794	Olfr1387	21	5	-28.4437	1.05559
OK	0.00137013	2.99547	0.0379234	0.0150237	Gm12191	4	1	4.7897	-0.251067
OK	0.000215708	3.52008	0.0454771	0.00310524	Hnrnph1	4	1	4.77682	-0.750577
OK	0.000356929	3.3842	0.0408361	0.00477034	9530068E07Rik	29	8	-1.78591	2.33836
OK	9.01e-05	3.74532	0.0340785	0.00152984	Sowaha	6	1	-2.29554	0.153113
OK	0.00256496	2.79876	0.0343306	0.0247871	Kif3a	25	1	-4.231	-0.524226
OK	5.05e-06	4.41518	0.0541304	0.00012057	Irf1	13	1	-0.978965	-0.835571
OK	4.36e-08	5.35157	0.0699711	1.53e-06	Pdlim4	5	1	-1.17633	-1.92169
OK	0.0053358	2.55327	0.0317621	0.0452587	Tnip1	6	1	-2.31434	-0.0407412
OK	3.7e-12	6.84968	0.0920658	2.03e-10	Atox1	9	1	3.02309	-0.383159
OK	3.36e-06	4.50218	0.058305	8.34e-05	Gm12247	3	1	2.31089	0.337313
OK	0.00162983	2.94213	-0.0008	0.0169794	Olfr329-ps	23	6	-7.73488	-8.64513
OK	0.00162983	2.94213	-0.0008	0.0169794	Olfr323	21	5	-28.5684	0.920892
OK	0.00162983	2.94213	-0.0008	0.0169794	Trim58	21	5	-28.5254	0.974117
OK	6.37e-07	4.84387	0.00186482	1.81e-05	Hist3h2ba	21	5	-28.181	1.00678
OK	0.00271065	2.78087	0.0344942	0.025639	Guk1	5	1	-2.28155	-2.55419
OK	0.0013178	3.00732	0.0371449	0.0145822	Cops3	2	1	2.66424	1.88167
OK	0.00293435	2.75503	0.0125375	0.0272335	4930412M03Rik	16	2	1.07852	-9.53013
OK	1.22e-13	7.32207	0.0928619	7.48e-12	Srebf1	26	7	-3.4718	3.58478
OK	0.00107152	3.06966	0.0171652	0.0122465	Smcr8	6	1	-2.41791	0.208165
OK	2.35e-07	5.03853	0.0643281	7.29e-06	Shmt1	8	1	-0.249188	2.21767
OK	0.000107098	3.70166	0.0474135	0.00174898	Map2k3	13	1	-0.755147	-0.592957
OK	3.65e-07	4.95345	0.0648054	1.08e-05	Aldh3a1	13	1	-0.460337	-1.61661
OK	0.000258563	3.47172	0.00301978	0.00359375	Grap	10	1	4.97129	-2.84246
OK	2.38e-10	6.2271	0.0683706	1.09e-08	Adora2b	6	1	-2.33219	0.0155047
OK	6.88e-05	3.81249	0.0411936	0.00122248	Ttc19	4	1	5.11091	-0.114039
OK	3.53e-12	6.85635	0.0909238	1.95e-10	Ubb	10	1	4.94782	-2.31232
OK	7.07e-06	4.34163	0.0514164	0.00016351	Trim16	1	1	-1.28	-3.66886
OK	1.3e-08	5.56695	0.0704111	4.89e-07	Pmp22	4	1	4.94612	-1.36285
OK	5.19e-10	6.10331	0.0698997	2.29e-08	Arhgap44	10	1	4.98449	-2.98874
OK	0.000124371	3.66355	0.0345011	0.00196944	Myocd	31	2	-0.0979827	-9.96033
OK	0.00014747	3.6197	0.0434689	0.00227865	Zkscan6	5	1	-3.66792	-3.78871
OK	0.00100681	3.08822	0.0392827	0.0116519	Rpl26	3	1	2.95033	1.40882
OK	0.00341848	2.70468	0.0336889	0.0310244	Rangrf	11	1	0.0695522	0.97793
OK	7.24e-79	18.7655	0.249823	3.86e-76	Aurkb	7	1	0.632629	4.17358
OK	1.99e-09	5.88499	0.0774516	8.15e-08	Trp53	8	1	0.205173	1.90188
OK	0.00124114	3.02549	0.0361008	0.013899	Fxr2	20	4	1.84746	18.9
OK	2.21e-05	4.08403	0.0513716	0.000458194	Sox15	8	1	-0.396118	2.21868
OK	0.000277201	3.45299	0.00990387	0.00383191	G630025P09Rik	7	1	1.29148	3.60506
OK	0.0036429	2.68349	0.00442537	0.0328663	Acap1	2	1	1.93459	4.02934
OK	0.00115756	3.04651	0.0394844	0.0130801	Eif5a	10	1	3.86266	-2.44159
OK	0.00180032	2.91118	0.0235087	0.0185202	Slc16a13	24	3	6.72384	2.31556
OK	3.18e-27	10.7434	0.141827	4.06e-25	Alox12e	22	1	-0.97017	-2.94395
OK	0.00450149	2.61194	0.00679894	0.0393598	Gltpd2	15	1	2.75705	-5.90004
OK	0.000641988	3.21954	0.0415219	0.00789375	Rnf167	4	1	4.67297	0.406978
OK	1.09e-07	5.18257	0.0517741	3.56e-06	Eno3	6	1	-2.09061	0.163263
OK	0.000215508	3.52033	0.0435006	0.00310431	Rabep1	4	1	4.84647	-0.0967683
OK	6.72e-07	4.83324	0.062986	1.9e-05	C1qbp	3	1	1.9977	1.41448
OK	2.71e-20	9.15522	0.10796	2.5e-18	Pimreg	7	1	0.157404	3.51809
OK	0.000346963	3.39197	0.0315995	0.00466977	Slc13a5	16	2	0.328738	-10.5441
OK	0.000864328	3.13328	0.0301154	0.0102298	Rpa1	11	1	-1.11564	0.978176
OK	8.25e-83	19.2419	0.256449	4.62e-80	Tlcd2	17	1	0.922083	-0.639989
OK	4.37e-25	10.2792	0.129724	5.18e-23	Rflnb	8	1	0.453402	2.11022
OK	0.00168028	2.93268	0.0355541	0.0174416	Abr	25	1	-3.80485	-0.541907
OK	5.7e-05	3.85879	0.0492843	0.00104991	Gosr1	5	1	-3.16503	-2.73073
OK	0.000192875	3.54965	0.0346038	0.00283158	Tmigd1	17	1	1.76083	-0.503225
OK	0.00128795	3.01428	0.027094	0.0143279	Slc6a4	3	1	3.49119	0.50875
OK	0.00272905	2.77868	-0.000914286	0.025639	Efcab5	20	4	1.96942	19.1983
OK	0.00170242	2.92861	0.0277291	0.0176476	Ankrd13b	11	1	-1.04926	0.930705
OK	0.000119013	3.67481	0.0467962	0.00190164	Rpl23a	3	1	2.95939	0.384518
OK	6.2e-05	3.83795	0.0489734	0.00112153	Sdf2	11	1	-1.15503	0.834045
OK	3.62e-15	7.78006	0.0925234	2.55e-13	Spag5	7	1	0.60716	3.82436
OK	0.00253194	2.80294	0.0251529	0.0245714	Lyrm9	28	1	-2.97037	0.717035
OK	3.19e-08	5.40773	0.0673195	1.14e-06	Lgals9	9	1	2.4718	-1.87344
OK	1.95e-06	4.61688	0.058431	5.05e-05	Wsb1	10	1	4.53793	-2.20835
OK	5.47e-06	4.39753	0.0514131	0.000129723	Tefm	17	1	1.90598	-0.182079
OK	0.00176484	2.9174	0.0350057	0.0181797	Zfp830	6	1	-2.41756	-0.538477
OK	0.00092875	3.11212	0.0251746	0.0108746	Slfn9	11	1	-0.0651584	1.39173
OK	0.00272905	2.77868	-0.000914286	0.025639	Slfn14	20	4	2.06141	19.2778
OK	7.41e-05	3.79396	0.047275	0.00129935	Ddx52	4	1	4.34437	0.193207
OK	0.00157971	2.95179	0.0231139	0.016902	Tbx4	12	1	0.346965	-0.31874
OK	1.83e-10	6.2676	0.0773155	8.49e-09	Ints2	2	1	1.64386	3.91502
OK	0.00319659	2.7269	0.0306466	0.0293235	Dhx40	5	1	-2.18625	-3.17383
OK	1.57e-28	11.018	0.145264	2.08e-26	Gdpd1	22	1	-0.952389	-3.3309
OK	3.53e-07	4.9597	0.0480596	1.05e-05	Rnf43	25	1	-4.23523	-0.563393
OK	0.000283866	3.44658	0.0011033	0.00391688	1110028F11Rik	4	1	4.81391	0.379024
OK	0.000478643	3.30279	0.0172844	0.00615004	Mpo	5	1	-3.50778	-3.73825
OK	0.000139445	3.63416	0.0469641	0.00216965	Nme1	3	1	2.14415	1.20891
OK	0.00142897	2.98262	0.0276332	0.0155795	Tob1	10	1	5.02224	-2.44742
OK	9.4e-09	5.62267	0.0579483	3.59e-07	Eme1	3	1	2.67547	1.42439
OK	0.0038062	2.66879	0.0253752	0.0340851	Xylt2	26	7	-3.55026	3.66834
OK	0.00496886	2.57799	0.0302035	0.0426664	Pdk2	4	1	5.35606	-0.589115
OK	0.0033575	2.71066	0.0291908	0.0305919	Itga3	13	1	-0.407083	-1.62182
OK	2.93e-06	4.5316	0.0483562	7.34e-05	Fam117a	25	1	-4.2488	-0.510573
OK	1.57e-05	4.16353	0.0537658	0.000337172	Phb	13	1	-0.867466	-0.812665
OK	1.31e-05	4.20408	0.0479002	0.000287174	4833417C18Rik	12	1	0.260781	0.5905
OK	0.00446974	2.61436	0.0274585	0.0391269	Igf2bp1	15	1	2.42437	-4.43123
OK	9.34e-09	5.62383	0.0753784	3.57e-07	Atp5g1	3	1	2.25188	1.22873
OK	0.00272905	2.77868	-0.000914286	0.025639	Gm11529	20	4	2.00971	19.1549
OK	0.000174959	3.57523	0.024175	0.0026188	2010300F17Rik	13	1	-0.496372	-1.48667
OK	0.00175094	2.91986	0.019436	0.0180771	D030028A08Rik	6	1	-2.43968	-0.521774
OK	4.43e-06	4.4431	0.0523645	0.000107612	Npepps	18	3	6.90503	0.805621
OK	0.000835314	3.14329	0.0322884	0.00993249	Pip4k2b	2	1	1.93548	3.72106
OK	7.43e-05	3.79341	0.0482745	0.00130125	Rpl19	28	1	-3.13249	0.930311
OK	0.000681448	3.2024	0.0372772	0.0083183	Gsdma3	5	1	-2.17678	-2.86547
OK	2.25e-05	4.0807	0.0448205	0.000463144	Gsdma2	10	1	4.53882	-4.06181
OK	8.34e-60	16.2679	0.208764	2.39e-57	Gsdma	1	1	-1.89204	-3.93882
OK	4.42e-140	25.1686	0.339534	5.97e-137	Top2a	7	1	1.01979	4.2082
OK	3.78e-20	9.11921	0.120638	3.48e-18	Igfbp4	11	1	-0.339325	0.797152
OK	2.95e-09	5.81962	0.0392851	1.19e-07	Krt24	4	1	5.49994	-0.610392
OK	4.92e-53	15.2836	0.180626	1.22e-50	Krt10	1	1	-2.41745	-3.86956
OK	4e-11	6.50071	0.0685431	1.98e-09	Krt12	6	1	-2.42011	-0.558618
OK	5.31e-48	14.509	0.191543	1.08e-45	Krt23	1	1	-1.57787	-4.13089
OK	0.00162983	2.94213	-0.0008	0.0169794	Krtap1-3	23	6	-7.72399	-8.63462
OK	5.83e-05	3.85315	0.0300174	0.00106849	Krtap4-8	15	1	2.74633	-5.88792
OK	5.38e-05	3.8729	0.00975263	0.000996552	Gm11596	15	1	2.70197	-5.84002
OK	4.64e-05	3.90853	0.00651471	0.000877422	Krtap17-1	4	1	5.6411	-0.227814
OK	1.55e-60	16.3705	0.222462	4.58e-58	Krt15	4	1	5.6971	-0.484796
OK	2.7e-16	8.10224	0.108979	2.01e-14	Krt14	6	1	-2.5699	0.539152
OK	0.000510607	3.28462	0.0320796	0.00651697	Krt16	13	1	-1.11523	-0.92095
OK	4.17e-104	21.6354	0.295008	3.09e-101	Krt17	22	1	-1.20997	-2.95546
OK	1.08e-08	5.59812	0.0736548	4.11e-07	Jup	5	1	-2.39392	-1.80024
OK	0.000171566	3.58035	0.0461172	0.0025764	Nt5c3b	11	1	-1.0957	0.208422
OK	0.00244796	2.8138	0.0352572	0.0238843	Stat3	18	3	7.59409	0.543772
OK	3.25e-08	5.40446	0.0714562	1.16e-06	Cavin1	4	1	4.06573	0.449785
OK	0.00491731	2.58159	0.0212844	0.0423187	Tubg1	24	3	6.67964	2.2296
OK	2.59e-05	4.04761	0.0225186	0.000526169	Rundc1	8	1	1.68624	1.70736
OK	0.000160222	3.59819	0.0401725	0.00244096	Meox1	12	1	0.392638	0.208911
OK	0.000104692	3.70742	0.043223	0.00171825	Hdac5	23	6	-7.52838	-3.30073
OK	0.00162983	2.94213	-0.0008	0.0169794	BC030867	21	5	-28.4643	1.03318
OK	0.000107384	3.70098	0.0460344	0.00175117	Slc25a39	19	1	-1.05186	5.42121
OK	7.84e-05	3.78019	0.034686	0.00135884	Fam187a	15	1	2.78783	-5.92934
OK	2.55e-10	6.21595	0.0605787	1.16e-08	Kif18b	2	1	2.01351	3.17987
OK	0.000103215	3.71102	0.02515	0.00170498	Plcd3	6	1	-2.25106	-0.413794
OK	6.43e-06	4.36237	0.0563611	0.000149803	Acbd4	5	1	-2.71297	-2.77517
OK	0.00335146	2.71125	0.0134107	0.0305732	Hexim2	9	1	2.89633	-1.88733
OK	6.18e-12	6.77603	0.0838815	3.28e-10	Wnt3	6	1	-3.03668	-0.231503
OK	0.00254977	2.80068	0.0345739	0.0246734	Gm8738	6	1	-2.40289	0.836097
OK	0.000417261	3.34108	0.0415916	0.00546533	Ftsj3	8	1	0.569943	0.780552
OK	1.81e-83	19.3204	0.257427	1.04e-80	Kpna2	2	1	2.32819	3.21363
OK	5.76e-05	3.85621	0.0478271	0.00105768	Nol11	8	1	0.977114	1.27594
OK	0.00298574	2.74934	0.0349619	0.0275989	Psmd12	3	1	2.96397	0.187676
OK	0.00106552	3.07133	0.0061881	0.0122083	Cacng1	31	2	-0.102012	-9.99735
OK	9.53e-05	3.73104	0.0294071	0.00160068	Fam20a	31	2	-0.0688628	-9.99329
OK	0.00431611	2.62629	0.0256106	0.0380419	Kcnj2	26	7	-3.65163	3.76461
OK	0.00156064	2.95553	0.0348304	0.016716	Slc9a3r1	7	1	-1.44788	3.87523
OK	7e-05	3.80831	0.0348149	0.0012385	Ush1g	15	1	2.13174	-5.25199
OK	4.16e-24	10.0599	0.135583	4.68e-22	Jpt1	7	1	0.299074	3.67203
OK	0.00258637	2.79608	0.0354385	0.0249624	Sumo2	3	1	3.29945	0.266751
OK	2.06e-06	4.60567	0.0552204	5.32e-05	Caskin2	7	1	-1.34764	3.92411
OK	0.000575003	3.251	0.0312887	0.00721455	Tsen54	8	1	0.364194	0.885023
OK	1.09e-12	7.02214	0.0889115	6.37e-11	Smim5	1	1	-1.15422	-4.19071
OK	1.69e-07	5.10084	0.0613006	5.38e-06	Itgb4	25	1	-4.19157	-0.524818
OK	2.51e-12	6.9052	0.0885188	1.4e-10	Evpl	13	1	-0.895557	-1.87323
OK	0.000311366	3.42152	0.0210982	0.00423734	Galr2	8	1	0.658173	1.14761
OK	1.99e-07	5.06962	0.0622101	6.25e-06	Sphk1	26	7	-3.47207	3.57551
OK	0.00349381	2.69743	0.0336329	0.0316705	Srsf2	10	1	5.03627	-2.26181
OK	1.85e-45	14.1019	0.188988	3.54e-43	Tk1	7	1	0.952262	4.08331
OK	1.19e-71	17.861	0.232678	5.05e-69	Birc5	7	1	0.402633	4.09362
OK	0.000975982	3.09745	0.0174923	0.0113523	Cep131	6	1	-2.3802	0.354632
OK	0.000132666	3.64699	0.0198638	0.00207928	100861721	12	1	0.487068	0.323274
OK	0.000689719	3.19892	0.0263003	0.00841033	Tspan10	7	1	-0.180597	3.19878
OK	7.96e-05	3.77635	0.0458835	0.00137787	Ccdc137	8	1	0.542358	1.15117
OK	3.01e-06	4.5254	0.039385	7.54e-05	Slc25a10	26	7	-3.4869	3.59875
OK	0.000986542	3.09425	0.00264171	0.0114462	Pycr1	2	1	1.92032	3.83274
OK	0.00466946	2.59939	0.032376	0.0405352	Aspscr1	2	1	2.20116	3.14811
OK	3.76e-07	4.94736	0.0632086	1.11e-05	Cbr2	13	1	0.364329	-1.92159
OK	0.000102074	3.71383	0.0409816	0.00169221	Dus1l	11	1	-0.105946	0.592457
OK	3.03e-05	4.01013	0.0489119	0.000606875	Sectm1b	22	1	-0.945883	-3.39698
OK	2.77e-06	4.54288	0.0442903	6.97e-05	Sectm1a	5	1	-2.09876	-3.33885
OK	0.00272905	2.77868	-0.000914286	0.025639	Tex19.1	20	4	2.00004	19.1816
OK	6.61e-05	3.82223	0.0473476	0.00118338	Zfp750	5	1	-2.34363	-2.52674
OK	0.00339273	2.70719	0.0316821	0.0308272	Metrnl	5	1	-1.69639	-2.07199
OK	0.000839041	3.14198	0.0380224	0.00996648	Rab10	1	1	-0.666628	-4.32211
OK	0.000220571	3.51416	0.0349514	0.00315547	Kif3c	4	1	4.31325	0.717228
OK	7.31e-29	11.0863	0.148685	9.94e-27	Gm6682	7	1	-0.403196	3.21941
OK	0.000341787	3.39608	0.0277139	0.0046055	Fkbp1b	14	1	4.43509	1.84949
OK	1.33e-06	4.69597	0.0595676	3.51e-05	Ldah	26	7	-3.41318	3.52315
OK	1.48e-08	5.54383	0.0700879	5.56e-07	Sdc1	5	1	-1.67991	-2.12972
OK	4.5e-22	9.58788	0.111318	4.63e-20	Osr1	9	1	2.88469	-1.90515
OK	0.000256749	3.47361	0.0448819	0.00357286	Gm4928	9	1	3.46219	0.241513
OK	3.89e-21	9.3626	0.0748137	3.74e-19	Gen1	7	1	0.665402	4.29577
OK	5.45e-11	6.45401	0.085562	2.68e-09	Vsnl1	3	1	3.12027	1.10144
OK	3.64e-05	3.96725	0.0365696	0.00071161	Trib2	7	1	-1.36878	3.99278
OK	1.98e-05	4.10928	0.0537402	0.000416939	Pdia6	3	1	2.84264	0.932433
OK	5e-19	8.83519	0.113973	4.38e-17	Atp6v1c2	1	1	-1.86902	-4.04323
OK	3.64e-07	4.95354	0.0394842	1.08e-05	Gm6943	11	1	-1.17386	0.212466
OK	4.84e-05	3.89839	0.049795	0.000909755	Mrto4-ps1	24	3	6.32251	2.32485
OK	0.000202779	3.53644	0.0241487	0.00295558	100503913	16	2	0.351653	-10.5094
OK	1.74e-05	4.13945	0.0368258	0.000372144	6030426L16Rik	3	1	2.41164	0.70504
OK	0.000249845	3.48092	0.0441578	0.00349586	Mrto4-ps2	24	3	6.35888	2.3359
OK	2.99e-08	5.41928	0.0698672	1.07e-06	Grhl1	1	1	0.542908	-4.4563
OK	0.00169778	2.92946	0.0326448	0.0176074	Klf11	13	1	-0.971177	-0.800072
OK	4.18e-27	10.7181	0.141218	5.31e-25	Rrm2	7	1	1.25728	4.46315
OK	7.29e-05	3.79801	0.0436606	0.00128223	Mboat2	1	1	-1.27015	-5.06568
OK	3.67e-07	4.95212	0.06062	1.09e-05	Id2	4	1	5.5902	-0.331941
OK	0.000556367	3.26035	0.0411659	0.00701909	Rps7	6	1	-2.64128	0.904383
OK	0.00069929	3.19494	0.029637	0.00852251	Trappc12	11	1	-1.67332	-0.119545
OK	0.000421166	3.3385	0.0418731	0.0055102	Sh3yl1	9	1	3.27809	-0.279918
OK	6.82e-11	6.41979	0.0267205	3.33e-09	Lamb1	12	1	0.206635	0.618982
OK	3.91e-38	12.8573	0.175032	6.56e-36	Sostdc1	3	1	3.13255	1.10369
OK	2.6e-05	4.04665	0.0216832	0.000527399	4930428E07Rik	5	1	-1.7036	-2.04417
OK	0.000642148	3.21947	0.0147314	0.00789375	Etv1	10	1	4.87612	-3.035
OK	0.000115564	3.68231	0.0280548	0.00185557	Lrrn3	4	1	5.54033	-0.822278
OK	4.35e-06	4.44728	0.0573699	0.000105764	Scfd1	3	1	3.33038	0.776072
OK	0.000248943	3.48189	0.0410545	0.00348665	Heatr5a	6	1	-2.34417	-0.37766
OK	0.00142591	2.98328	0.0373074	0.0155589	Sptssa	17	1	1.94748	-0.35445
OK	0.000777872	3.16408	0.0357252	0.0093365	Fam177a	10	1	5.0029	-2.98366
OK	5.34e-11	6.45694	0.0855784	2.63e-09	Nfkbia	5	1	-3.03855	-2.69768
OK	7.28e-11	6.40999	0.0835032	3.52e-09	Aldoart2	6	1	-1.96312	0.552644
OK	1.14e-15	7.92489	0.099591	8.19e-14	Mis18bp1	2	1	2.10371	4.41632
OK	0.000188708	3.55539	0.0434891	0.00278287	Lrr1	11	1	-1.12816	0.952002
OK	0.00133467	3.00345	0.038293	0.0147546	Tmx1	3	1	1.89849	0.553394
OK	0.000144617	3.62476	0.046282	0.00223908	Timm9	8	1	0.933874	0.794618
OK	8.59e-05	3.75727	0.0277981	0.00146512	Lrrc9	12	1	0.393748	-0.629421
OK	4.79e-06	4.42644	0.0517582	0.000115046	Dhrs7	17	1	1.29691	-0.979445
OK	0.00263383	2.79019	0.0336187	0.0253459	Mthfd1	27	5	-27.2664	0.959099
OK	5.62e-06	4.39178	0.056258	0.000132787	Gpx2	22	1	-0.604961	-2.98841
OK	0.00171397	2.92651	0.0332222	0.0177512	Max	9	1	2.92051	-0.390949
OK	4.87e-05	3.89721	0.0316213	0.000913436	Fam71d	7	1	-1.41241	4.03291
OK	2.08e-05	4.09892	0.0479102	0.000433998	Atp6v1d	10	1	4.93327	-2.32905
OK	3.2e-46	14.2251	0.179126	6.23e-44	Arg2	1	1	-2.32863	-3.98965
OK	8.27e-12	6.73372	0.0866108	4.31e-10	Vti1b	1	1	-0.778308	-4.50713
OK	1.3e-11	6.6681	0.0872293	6.67e-10	Rdh12	1	1	-1.72668	-3.96357
OK	7.91e-19	8.78366	0.115421	6.86e-17	Actn1	4	1	4.64537	-0.838186
OK	1.76e-17	8.42815	0.113593	1.37e-15	Erh	3	1	3.21488	0.607346
OK	0.00033314	3.40309	0.00824016	0.0045075	Smoc1	4	1	5.78529	-0.740581
OK	5.03e-05	3.88934	0.0334251	0.000938209	Gm4787	29	8	-1.80136	2.39789
OK	0.00148808	2.97019	0.0297782	0.0161474	Sipa1l1	5	1	-2.67983	-3.04391
OK	1.49e-10	6.30017	0.0778862	6.97e-09	Entpd5	12	1	0.702308	-0.745475
OK	0.000217634	3.51772	0.0453866	0.00312513	Fcf1	9	1	3.55123	0.232078
OK	0.000507896	3.28612	0.0417737	0.00648988	Fos	16	2	0.343103	-10.5294
OK	3.1e-05	4.00491	0.0500496	0.000618297	Gstz1	24	3	6.54053	2.2954
OK	1.94e-05	4.11408	0.0530658	0.000410561	Ahsa1	8	1	0.76868	1.79819
OK	0.00162983	2.94213	-0.0008	0.0169794	Gm2042	21	5	-28.4846	1.01769
OK	2.43e-06	4.57086	0.0591141	6.16e-05	Gm8587	11	1	-0.374497	0.58082
OK	0.00162983	2.94213	-0.0008	0.0169794	Gm10436	21	5	-28.4962	1.03395
OK	4.63e-07	4.90694	0.0526085	1.35e-05	Ttc8	8	1	1.47509	1.98727
OK	1.19e-06	4.71798	0.0523305	3.18e-05	Tdp1	11	1	-0.122812	1.5597
OK	9.65e-21	9.2661	0.114056	9.12e-19	Calm1	1	1	-0.567529	-4.69523
OK	0.000202252	3.53713	0.0415782	0.00295226	Kif4-ps	7	1	0.926349	4.81743
OK	0.000238619	3.49322	0.0226207	0.00336337	Slc24a4	18	3	7.60941	0.548235
OK	0.00158213	2.95131	0.0362427	0.01692	Gon7	3	1	3.10061	1.12276
OK	8.36e-05	3.7639	0.0381543	0.0014359	Asb2	19	1	-0.994528	5.5382
OK	0.000139566	3.63393	0.0314254	0.00216965	Serpina16	3	1	2.34471	0.54748
OK	1.23e-15	7.91542	0.0976968	8.81e-14	Serpina1a	9	1	2.9055	-1.84788
OK	0.00162983	2.94213	-0.0008	0.0169794	Serpina1e	21	5	-28.5024	1.00302
OK	1.47e-05	4.17816	0.0541349	0.000318329	Serpina3g	8	1	-0.258705	2.04541
OK	1.11e-10	6.34569	0.0827841	5.23e-09	Serpina3h	6	1	-2.1109	0.386223
OK	2.51e-09	5.8468	0.0578383	1.02e-07	Serpina3m	11	1	-1.3879	0.918522
OK	8.64e-13	7.0548	0.0902885	5.06e-11	Serpina3n	6	1	-2.06753	0.42926
OK	1.32e-05	4.20197	0.0184185	0.000289314	Syne3	21	5	-28.1665	0.989345
OK	5.44e-05	3.87	0.0461713	0.00100764	Glrx5	17	1	1.51185	-0.818338
OK	0.00205523	2.86956	0.0282646	0.0206431	Tunar	10	1	5.95794	-3.53495
OK	6.27e-05	3.8355	0.0258711	0.00113046	Bdkrb1	15	1	2.38323	-5.5207
OK	6.78e-06	4.35072	0.0526975	0.000157351	Vrk1	29	8	-1.86657	2.31614
OK	0.00224719	2.8412	0.0242537	0.0222788	Cyp46a1	9	1	3.5642	0.190092
OK	3.65e-10	6.15956	0.062041	1.64e-08	Degs2	1	1	-1.64167	-4.45777
OK	0.00217188	2.85206	0.0293076	0.021682	Gm6988	9	1	2.98047	-1.53135
OK	0.000192711	3.54987	0.0369981	0.00283099	Aspg	1	1	-1.96906	-3.91046
OK	8.4e-08	5.2317	0.0408716	2.78e-06	Kif26a	5	1	-3.17415	-2.74784
OK	3.84e-13	7.16685	0.094966	2.29e-11	Siva1	15	1	2.38795	-5.45172
OK	0.00178268	2.91426	0.0365606	0.0183552	100047183	25	1	-3.18567	-1.66666
OK	0.00142323	2.98385	0.0306719	0.0155465	Jag2	25	1	-4.22169	-0.542003
OK	8.19e-19	8.77983	0.114387	7.07e-17	Crip1	4	1	5.05593	-0.348749
OK	0.000189606	3.55414	0.0120772	0.00279432	Ighv2-9	16	2	0.383704	-10.5062
OK	0.00034803	3.39113	0.037856	0.00467646	Ncapg2	8	1	0.77187	2.07978
OK	3.49e-70	17.6713	0.24009	1.38e-67	Gm6750	2	1	3.14395	2.24098
OK	2e-14	7.56081	0.0974675	1.31e-12	Cdca7l	11	1	-0.0696951	1.06685
OK	2.19e-05	4.08636	0.040085	0.000454857	Asb13	5	1	-2.31433	-2.97635
OK	6.48e-240	33.0555	0.446399	2.98e-236	Calm4	1	1	-1.96972	-4.11137
OK	1.02e-13	7.34607	0.0905206	6.32e-12	Calm5	1	1	-1.71941	-4.9635
OK	6.9e-19	8.79898	0.109516	6e-17	Akr1c18	17	1	1.92056	-0.373736
OK	0.00262636	2.79111	0.0255463	0.0252952	Akr1c19	17	1	1.91086	-0.0785859
OK	0.00136856	2.99582	0.0184591	0.0150167	Akr1c6	24	3	6.29618	2.22044
OK	0.00331164	2.71521	0.0311423	0.0302701	Idi1	17	1	1.58402	-1.24031
OK	0.00196725	2.88337	0.036628	0.019951	Gtpbp4	24	3	6.53828	2.22346
OK	0.000215125	3.5208	0.045963	0.00310074	Gm5445	9	1	3.51163	-0.0702184
OK	6.25e-05	3.83619	0.0473455	0.00112869	Tbce	3	1	2.2077	0.61873
OK	2.79e-07	5.00542	0.0575879	8.51e-06	Inhba	1	1	-1.24982	-4.88806
OK	1.09e-10	6.3479	0.0812305	5.17e-09	Yae1d1	13	1	0.402834	-1.88312
OK	6.75e-07	4.8322	0.0577374	1.9e-05	Gm7614	2	1	2.83937	1.93597
OK	0.00400097	2.65199	0.00777065	0.0356347	Zscan26	16	2	1.05494	-9.53791
OK	4.26e-16	8.04638	0.093704	3.15e-14	Hist1h2ai	27	5	-26.0885	1.14376
OK	4.45e-17	8.31868	0.0982461	3.38e-15	Hist1h2ak	27	5	-26.1206	1.13931
OK	1.03e-29	11.26	0.134049	1.46e-27	Hist1h1b	7	1	-1.176	4.01947
OK	1.07e-14	7.64181	0.0869175	7.17e-13	Hist1h2an	27	5	-26.0742	1.15798
OK	0.00292792	2.75575	0.0330169	0.0271848	Hist1h2bq	28	1	-3.76968	1.09173
OK	6.5e-23	9.78544	0.120446	7.01e-21	Hist1h2ao	27	5	-26.1261	1.12211
OK	3.82e-23	9.839	0.121196	4.16e-21	Hist1h2ap	27	5	-26.1572	1.09314
OK	0.00196877	2.88312	0.035094	0.019951	Hist1h2br	28	1	-3.78005	1.10169
OK	4.06e-18	8.5978	0.102028	3.34e-16	Hist1h2ah	27	5	-26.0943	1.14227
OK	3.54e-05	3.97385	0.0461383	0.000692759	Hist1h2bk	28	1	-3.88139	1.08315
OK	4.78e-12	6.81312	0.0730745	2.58e-10	Hist1h2ag	27	5	-26.0768	1.14636
OK	5.82e-07	4.86167	0.0496549	1.67e-05	Hist1h3g	20	4	1.89064	19.007
OK	0.000301677	3.4301	0.0342728	0.00412064	Hist1h2bh	28	1	-3.6894	1.08014
OK	0.000596147	3.24072	0.0356718	0.00745135	Hist1h2bg	28	1	-3.77058	1.11002
OK	0.000562652	3.25717	0.0220869	0.00708281	Hist1h2bf	28	1	-3.49252	1.0382
OK	4.2e-18	8.5939	0.102078	3.45e-16	Hist1h2ad	27	5	-26.1024	1.13722
OK	1.8e-20	9.19912	0.120247	1.69e-18	Hist1h4d	27	5	-26.1055	1.1295
OK	1.03e-15	7.93749	0.0917393	7.43e-14	Hist1h2ac	27	5	-26.0865	1.14567
OK	1.11e-09	5.98112	0.060338	4.7e-08	Gm11336	27	5	-26.0528	1.16289
OK	4.15e-06	4.45717	0.0529797	0.000101431	Hist1h2bb	28	1	-3.83764	1.11462
OK	1.04e-13	7.34338	0.0824976	6.41e-12	Hist1h2ab	27	5	-26.0849	1.14421
OK	0.00154705	2.95823	0.0183876	0.0166587	Hist1h2ba	28	1	-3.49702	1.03839
OK	4.07e-14	7.46798	0.0978307	2.6e-12	Gmnn	2	1	2.02235	3.32439
OK	0.00394667	2.6566	0.0185467	0.0352194	Gpld1	5	1	-2.35552	-2.40324
OK	0.00244488	2.81421	0.0333692	0.0238779	Sox4	7	1	-1.3592	3.9793
OK	2.38e-18	8.65908	0.115056	2e-16	Dusp22	5	1	-2.1595	-3.25313
OK	4.65e-25	10.2732	0.131204	5.48e-23	Pxdc1	11	1	-1.22917	0.776774
OK	4.56e-06	4.437	0.0556582	0.000110244	Lyrm4	3	1	3.30625	0.730776
OK	4.86e-08	5.33184	0.0651099	1.69e-06	Dsp	25	1	-3.13363	-1.79299
OK	0.000479986	3.302	0.0397597	0.00616385	Slc35b3	29	8	-1.90141	2.31141
OK	0.000598512	3.23959	0.00196524	0.00747684	Sycp2l	5	1	-2.14072	-2.9949
OK	3.73e-08	5.37971	0.0669443	1.32e-06	Adtrp	17	1	1.07717	-0.890552
OK	0.00185486	2.90185	0.0354914	0.0190131	Tbc1d7	2	1	2.60542	2.34529
OK	7.74e-07	4.80489	0.0605614	2.15e-05	Mcur1	25	1	-3.55889	-0.503264
OK	0.00558892	2.53709	0.0309893	0.0470274	A330076C08Rik	10	1	4.90685	-2.03045
OK	0.00028403	3.44642	0.00416185	0.00391688	Nhlrc1	6	1	-2.24375	-0.508064
OK	1.73e-18	8.69503	0.11672	1.47e-16	Dek	14	1	3.6578	0.61663
OK	0.00212736	2.85863	0.0340267	0.021256	Rnf144b	23	6	-7.57427	-3.35053
OK	0.00400096	2.65199	0.0290357	0.0356347	Cenpp	2	1	2.45139	3.60102
OK	0.000701752	3.19393	0.0264657	0.00854344	Spin1	10	1	4.94102	-2.64118
OK	7.44e-05	3.7931	0.00499066	0.00130189	Nxnl2	15	1	2.73768	-5.87433
OK	2.03e-24	10.1302	0.131568	2.33e-22	Cks2	2	1	1.64102	3.05425
OK	2.36e-06	4.57648	0.059178	6.04e-05	Auh	3	1	2.55378	0.906182
OK	0.00182498	2.90693	0.036406	0.0187487	Nfil3	11	1	-1.25112	0.576828
OK	2.37e-07	5.0367	0.056939	7.35e-06	Gm2830	10	1	4.97253	-2.08618
OK	8.96e-05	3.74669	0.0481446	0.00152264	Nop16	11	1	-0.232725	1.17714
OK	0.000235827	3.49636	0.0448137	0.00333015	Cltb	5	1	-2.12724	-3.4046
OK	0.00443339	2.61715	0.0314437	0.0388882	Prelid1	28	1	-3.20478	0.946831
OK	3.04e-76	18.4418	0.235053	1.45e-73	Mxd3	7	1	0.570012	3.77877
OK	0.000106285	3.70359	0.0339427	0.00173943	Dbn1	14	1	4.39159	1.834
OK	3.28e-11	6.53025	0.0849789	1.65e-09	Ddx41	12	1	0.042195	0.07858
OK	7.69e-05	3.78486	0.0465123	0.00133864	Ddx46	6	1	-2.03287	0.761975
OK	9.26e-31	11.4707	0.146624	1.33e-28	Cxcl14	4	1	5.57681	-0.295283
OK	0.000958495	3.1028	0.0390829	0.011177	Tgfbi	6	1	-1.97913	0.455827
OK	5.49e-07	4.87338	0.0530703	1.58e-05	Smad5	8	1	0.421274	2.14168
OK	0.00014586	3.62254	0.0448299	0.00225528	Ubqln1	20	4	1.84205	18.9918
OK	0.000188587	3.55556	0.0334025	0.00278286	Slc28a3	18	3	11.672	3.04091
OK	0.00184732	2.90312	0.033946	0.0189443	Gas1	29	8	-1.75589	2.50564
OK	0.000469958	3.30792	0.0414743	0.006052	Zfp367	2	1	2.44013	3.35071
OK	0.00110349	3.06087	0.0380383	0.012537	Ctsl	25	1	-4.30364	-0.475504
OK	0.00162983	2.94213	-0.0008	0.0169794	Spata31	23	6	-7.73402	-8.64463
OK	0.000217909	3.51739	0.0326108	0.00312714	Cbx3-ps5	2	1	3.01476	2.31835
OK	0.000927778	3.11243	0.0374292	0.0108687	628648	2	1	3.04741	2.07567
OK	0.00310889	2.73607	0.0301511	0.0285761	Gm10767	10	1	3.92448	-2.52103
OK	0.00492942	2.58074	0.0315662	0.042407	Ndufs6	3	1	2.67316	1.07899
OK	0.000271999	3.4581	0.0440003	0.00377136	Clptm1l	13	1	-1.60002	-0.784129
OK	0.00532198	2.55418	0.0227348	0.0451698	Gm3897	30	9	-2.94088	8.12582
OK	1.84e-08	5.50572	0.068185	6.83e-07	Glrx	17	1	1.28588	-0.727622
OK	1.88e-07	5.08114	0.0674949	5.92e-06	Atp5c1-ps	3	1	2.84068	0.43401
OK	0.00247945	2.80969	0.032452	0.0241232	Mblac2	19	1	-0.968076	5.5073
OK	0.000150057	3.6152	0.0449616	0.0023155	Cetn3	16	2	0.34913	-10.5401
OK	0.00248567	2.80889	0.0349185	0.0241734	Cox7c	9	1	3.09169	-0.845285
OK	1.97e-09	5.88627	0.0740891	8.1e-08	Tmem167	18	3	11.6619	3.04646
OK	2.33e-26	10.5582	0.142891	2.89e-24	Gm4130	3	1	2.85579	1.48339
OK	0.000302936	3.42897	0.0142257	0.00413539	Cmya5	4	1	5.74628	-0.769276
OK	0.00276965	2.77387	0.024527	0.0259554	Tent2	10	1	4.00468	-2.6153
OK	0.00225932	2.83948	0.0326241	0.0223798	Homer1	1	1	-0.97369	-4.20837
OK	0.000343091	3.39504	0.0290056	0.00462037	Otp	24	3	6.68075	2.24487
OK	0.000141081	3.63115	0.0419953	0.0021874	Poc5	7	1	0.666391	4.05589
OK	0.00410881	2.643	0.0308697	0.0364678	Arhgef28	5	1	-2.3948	-1.90559
OK	0.00308068	2.73907	0.0344849	0.0283395	Btf3	3	1	2.41018	0.206187
OK	3.14e-06	4.51667	0.0573777	7.81e-05	Ptcd2	3	1	2.187	1.19795
OK	0.000154034	3.60842	0.0223045	0.00236569	Map1b	4	1	5.21184	-0.897756
OK	0.000103333	3.71073	0.0425444	0.0017057	Mccc2	13	1	0.369481	-1.96727
OK	0.000232659	3.49997	0.0434653	0.00328946	Smn1	3	1	2.53543	1.49797
OK	1.19e-05	4.22618	0.0264341	0.000262197	Naip6	31	2	-0.0680338	-9.9507
OK	1.04e-06	4.74481	0.0602814	2.83e-05	Gtf2h2	19	1	0.041536	4.91829
OK	0.000231596	3.50119	0.0441375	0.00327644	Ocln	1	1	-1.20737	-4.15984
OK	0.00145602	2.97687	0.0358868	0.0158519	Cenph	2	1	1.92398	3.53518
OK	1.07e-238	32.9706	0.436585	4.11e-235	Ccnb1	7	1	0.747611	4.32854
OK	8.14e-101	21.2831	0.287716	5.66e-98	Hmgb1-ps10	2	1	2.92261	2.09778
OK	5.71e-05	3.85821	0.0492324	0.00105156	Gm6211	3	1	2.40591	1.38162
OK	0.000195145	3.54656	0.0299687	0.00285944	Srek1	16	2	1.0599	-9.52605
OK	8.34e-05	3.76448	0.04826	0.00143471	Trappc13	2	1	2.58325	2.47448
OK	0.000430719	3.33226	0.0429724	0.00561917	Gm8680	9	1	3.25976	-0.531085
OK	0.00130583	3.01009	0.0378286	0.0144987	Cwc27	3	1	2.91038	0.828538
OK	7.87e-07	4.80168	0.0605273	2.18e-05	Elovl7	1	1	-2.12094	-3.66293
OK	0.00505656	2.57194	0.0222452	0.0433061	Depdc1b	7	1	-1.36836	4.00513
OK	1.83e-12	6.94964	0.089533	1.04e-10	Plk2	14	1	3.31262	1.28123
OK	0.00290954	2.75781	0.00374828	0.027047	Actbl2	15	1	0.47445	-6.71412
OK	1.15e-13	7.33001	0.0970291	7.06e-12	Gm10736	28	1	-3.26061	1.00681
OK	5.99e-08	5.2938	0.0652884	2.06e-06	Map3k1	10	1	4.3459	-2.58476
OK	1.96e-07	5.07295	0.0543713	6.15e-06	Plpp1	8	1	0.462221	2.10113
OK	0.000219164	3.51586	0.0388204	0.00314121	Mtrex	17	1	1.54482	-1.31029
OK	0.00295459	2.75278	0.0309383	0.0273881	Gpx8	3	1	2.81969	0.0899469
OK	6.27e-15	7.71043	0.100331	4.28e-13	Fst	13	1	-0.96147	-0.792254
OK	2.38e-06	4.57474	0.0594915	6.07e-05	Mocs2	17	1	1.71937	-0.684117
OK	2.06e-05	4.10113	0.050548	0.000430277	Emb	17	1	1.99586	-0.141793
OK	0.00010386	3.70944	0.0437244	0.0017107	Gm9752	3	1	2.27426	0.319556
OK	1.74e-11	6.62446	0.0729133	8.93e-10	Dnase1l3	1	1	-1.47255	-4.73252
OK	2.27e-07	5.04503	0.0652046	7.06e-06	Abhd6	1	1	-1.79365	-5.18491
OK	0.00236718	2.82457	0.033244	0.0232575	Pxk	4	1	4.87037	0.20219
OK	6.02e-06	4.37676	0.0578289	0.000141256	Pdhb	9	1	3.62422	-0.0292833
OK	5.16e-15	7.7353	0.0686585	3.56e-13	Acox2	12	1	0.537167	-0.754227
OK	7.1e-15	7.69458	0.104071	4.82e-13	Gm9800	2	1	3.27732	1.7375
OK	0.000216703	3.51886	0.0412333	0.00311567	Synpr	4	1	4.68707	-0.930757
OK	0.000355621	3.38521	0.0409585	0.00476243	Slc4a7	27	5	-27.2469	0.937909
OK	0.00287458	2.76175	0.0252489	0.0267653	Thrb	18	3	7.66412	0.541968
OK	0.000439895	3.32639	0.0336424	0.00572587	Ube2e1	1	1	-1.79728	-5.05013
OK	5.52e-10	6.09354	0.0806283	2.42e-08	Dnajc9	2	1	1.98182	3.45601
OK	0.00349206	2.6976	0.00937211	0.0316671	6230400D17Rik	18	3	7.61197	0.550331
OK	0.000230121	3.50289	0.00956077	0.00326161	Dupd1	16	2	1.04891	-9.56825
OK	1.53e-11	6.64332	0.0818197	7.88e-10	Ppif	22	1	-0.827243	-3.12427
OK	0.000617666	3.23059	0.0376971	0.00767437	Arhgef3	13	1	-0.943317	-0.788704
OK	0.000238474	3.49338	0.0445418	0.00336337	Mettl6	7	1	0.683966	3.21619
OK	0.00217615	2.85143	0.000854158	0.0217124	Antxrl	6	1	-2.46029	-0.411837
OK	2.24e-12	6.92103	0.0930174	1.26e-10	Anxa8	25	1	-2.7966	-1.829
OK	1.13e-12	7.01753	0.0870293	6.55e-11	Shld2	8	1	1.60497	1.60378
OK	8.1e-54	15.4007	0.159853	2.04e-51	Fam25c	1	1	-1.47926	-4.60025
OK	1.1e-62	16.6689	0.197072	3.57e-60	Sncg	4	1	5.47742	-0.948945
OK	0.00201528	2.87576	0.000707963	0.0202951	Mmrn2	2	1	2.14479	2.76307
OK	5.89e-05	3.8506	0.0157027	0.00107704	Ldb3	12	1	0.207342	0.393562
OK	0.00371515	2.67692	-0.000856343	0.0333944	Grid1	23	6	-7.72519	-8.6358
OK	0.000181846	3.56512	0.0279384	0.00269738	Gm8068	10	1	4.92304	-3.26898
OK	0.000129159	3.65387	0.0412503	0.00203543	Ddhd1	3	1	1.17339	0.626005
OK	3.2e-05	3.99721	0.0220494	0.000637074	Bmp4	6	1	-2.4385	0.464985
OK	3.65e-60	16.3184	0.204474	1.06e-57	Cdkn3	2	1	1.99468	3.43802
OK	0.000191628	3.55135	0.0449536	0.00281688	Gch1	5	1	-1.94904	-3.1734
OK	4.65e-18	8.58239	0.113269	3.78e-16	Lgals3	10	1	3.68753	-2.7503
OK	0.000136413	3.63982	0.00443002	0.00213509	Armh4	30	9	-2.92066	8.08438
OK	9.7e-10	6.00272	0.0762816	4.14e-08	100041975	17	1	1.58285	-1.40726
OK	0.000603719	3.23712	0.0252507	0.00753369	Olfr732	15	1	2.51457	-4.23997
OK	4.9e-05	3.89537	0.0253698	0.000918911	Olfr744	8	1	1.5956	2.5461
OK	0.000110875	3.69286	0.0319799	0.00179156	Olfr745	15	1	2.05958	-5.11694
OK	0.00172735	2.92409	0.0360317	0.0178817	Apex1	8	1	0.693796	1.03291
OK	0.0029661	2.75151	0.0326136	0.0274548	Pip4p1	25	1	-3.72068	-0.525132
OK	1.96e-05	4.11211	0.052365	0.000412931	Pnp	4	1	4.89297	-0.154002
OK	0.00242592	2.81671	0.0296189	0.0237432	Pnp2	14	1	4.08157	1.53203
OK	0.000297238	3.43412	0.0439048	0.00406728	Rnase4	17	1	1.61522	-0.599491
OK	9.32e-05	3.73679	0.0410205	0.00157452	Slc39a2	1	1	-1.81876	-3.8057
OK	7.34e-32	11.688	0.155564	1.09e-29	Ndrg2	5	1	-3.03887	-3.79061
OK	0.000202994	3.53616	0.0431573	0.00295558	Hnrnpc	10	1	4.03202	-2.60269
OK	0.000408218	3.34716	0.040851	0.0053714	Mmp14	8	1	1.60939	2.14288
OK	0.000746998	3.17585	-0.000632485	0.00901305	Cebpe	21	5	-28.4466	1.01632
OK	0.000172937	3.57827	0.0407072	0.00259191	Ap1g2	19	1	-0.961819	5.51082
OK	0.00152902	2.96184	0.033348	0.0164826	Rnf31	13	1	-0.529733	-1.58675
OK	6.39e-09	5.68886	0.0531158	2.49e-07	Tgm1	1	1	-1.93231	-3.51838
OK	0.000896639	3.12249	0.035614	0.0105741	Ltb4r1	6	1	-2.42462	-0.886653
OK	0.0010676	3.07075	0.0357021	0.0122138	Ripk3	13	1	-0.85279	-0.671167
OK	0.00135427	2.99901	0.0366005	0.0149067	Gjb6	4	1	4.31297	0.378115
OK	0.000158362	3.60122	0.040645	0.00241605	Eef1akmt1	18	3	8.08693	-0.975748
OK	0.00113732	3.05181	0.0378475	0.0128768	Sap18	11	1	-0.117163	1.09464
OK	0.0054982	2.54281	0.03195	0.0464133	Mrpl57	6	1	-2.60983	-0.389599
OK	0.000540932	3.26832	0.0365919	0.00685071	Cab39l	9	1	3.04855	-1.15596
OK	4.63e-12	6.81744	0.0828312	2.51e-10	Shisa2	23	6	-7.52635	-3.30954
OK	3.29e-11	6.52975	0.0674101	1.65e-09	Tnfrsf19	24	3	6.68045	2.27461
OK	1.61e-10	6.28755	0.0838685	7.51e-09	Ebpl	3	1	1.26721	0.686066
OK	0.00157343	2.95302	0.0222654	0.0168427	Kcnrg	4	1	5.40372	-1.04993
OK	3.88e-07	4.94125	0.04653	1.14e-05	Tdh	5	1	-3.16143	-2.7167
OK	0.000656449	3.21315	0.0409201	0.00804737	Sox7	5	1	-1.94852	-2.01662
OK	1.2e-162	27.1521	0.361291	2.5e-159	Pbk	2	1	1.74713	4.24773
OK	4.22e-18	8.59349	0.100938	3.45e-16	Esco2	2	1	1.48626	4.36081
OK	0.00445373	2.61559	0.0317489	0.0390164	Clu	5	1	-2.86954	-3.76447
OK	0.00102111	3.08402	0.0368609	0.0117855	Dpysl2	2	1	2.37429	3.76714
OK	5.1e-17	8.30251	0.102683	3.86e-15	Cdca2	7	1	1.21628	3.97315
OK	0.000161008	3.59691	0.0440166	0.00244828	Kctd9	9	1	3.63374	-0.639564
OK	0.000337271	3.39972	0.0105349	0.00455266	Stc1	14	1	4.43534	1.83846
OK	1.55e-05	4.16559	0.0518368	0.000334446	Pdlim2	5	1	-2.33115	-2.32272
OK	0.0025444	2.80136	0.0137248	0.024661	Ppp3cc	11	1	-1.15024	0.239556
OK	0.000335024	3.40155	0.0311174	0.00453032	Slc39a14	12	1	0.130564	-0.217494
OK	0.001679	2.93291	0.033615	0.0174362	Rcbtb2	12	1	0.562057	-0.560358
OK	1.58e-06	4.66051	0.0597284	4.12e-05	Itm2b	1	1	-1.78604	-4.27231
OK	0.00209421	2.86361	0.0356137	0.0209704	Med4	24	3	6.73414	2.35892
OK	0.000413436	3.34364	0.0161777	0.00542451	100503116	10	1	4.69988	-2.43708
OK	6.98e-05	3.80889	0.0469572	0.00123751	Gpalpp1	8	1	0.527948	2.1198
OK	2e-12	6.9375	0.0846799	1.13e-10	Tsc22d1	13	1	-1.10886	-0.82961
OK	0.00113222	3.05316	0.0300396	0.0128323	Zfp957	6	1	-2.56428	-0.39112
OK	0.00205312	2.86988	0.0335227	0.0206309	Mtrf1	22	1	-0.745195	-3.04203
OK	3.68e-22	9.60858	0.115992	3.82e-20	Diaph3	2	1	2.1198	3.29866
OK	1.52e-05	4.17091	0.0493609	0.000327354	Bora	7	1	0.315329	3.19411
OK	0.00285922	2.7635	0.0317646	0.0266331	Dis3	14	1	3.81866	1.00217
OK	0.00106755	3.07077	0.0389131	0.0122138	Klf5	1	1	-0.736282	-4.38781
OK	0.000196231	3.5451	0.0416972	0.00287168	Spry2	10	1	5.47547	-3.10598
OK	0.000450046	3.32003	0.00938199	0.00584806	Gpc5	13	1	-0.988951	-0.887654
OK	0.000257056	3.47329	0.0407564	0.00357497	Gpc6	19	1	-0.942401	5.51622
OK	4.05e-06	4.46239	0.0370286	9.91e-05	100503814	2	1	2.12291	4.4475
OK	0.000246395	3.48464	0.0428088	0.00345601	Ubac2	5	1	-2.91517	-3.08057
OK	0.00162983	2.94213	-0.0008	0.0169794	Gm5089	23	6	-7.71249	-8.62303
OK	0.000635399	3.22249	0.0112914	0.00783564	Zic5	5	1	-2.17834	-3.15759
OK	5.31e-12	6.79791	0.0815006	2.85e-10	Gm10837	31	2	0.222325	-9.78514
OK	2.53e-24	10.1085	0.13312	2.88e-22	Oxct1	26	7	-3.42877	3.54885
OK	0.00272905	2.77868	-0.000914286	0.025639	C6	20	4	1.97013	19.2217
OK	7.12e-10	6.05265	0.0717422	3.1e-08	C9	4	1	4.57396	0.19658
OK	0.00162426	2.94319	0.0283961	0.0169794	Cplane1	18	3	7.13645	0.689187
OK	0.00564263	2.53374	0.00253504	0.047406	Cdh6	6	1	-2.18864	0.404548
OK	1.89e-05	4.12108	0.0396952	0.000399007	Cdh12	16	2	1.35938	-8.89786
OK	1.22e-12	7.00681	0.0920688	7.02e-11	Hnrnpa1l2-ps2	8	1	1.74769	1.48696
OK	1.89e-12	6.94539	0.0888274	1.07e-10	Ank	19	1	-0.958146	5.51498
OK	1.54e-05	4.16757	0.0542058	0.000331877	Dap	12	1	0.747061	-0.0348874
OK	2.31e-07	5.04128	0.0665227	7.19e-06	Cct5	8	1	0.447135	1.44321
OK	1.03e-06	4.74739	0.0486986	2.79e-05	100503407	2	1	2.65614	2.51373
OK	1.24e-17	8.4688	0.0620188	9.82e-16	Matn2	13	1	0.40683	-1.9953
OK	0.00396825	2.65476	0.0188891	0.0353842	Pop1	12	1	0.0762031	0.138772
OK	0.00116684	3.04411	0.0356381	0.0131785	Pabpc1	29	8	-1.83778	2.20992
OK	0.000193544	3.54873	0.045669	0.00283778	Med30	24	3	6.32858	2.367
OK	2.49e-06	4.56601	0.0490467	6.29e-05	Tnfrsf11b	14	1	4.06001	0.890336
OK	3.36e-09	5.79797	0.0694614	1.34e-07	Mal2	1	1	-1.04413	-4.90124
OK	1.21e-05	4.22249	0.0538361	0.000265956	Atad2	7	1	1.13225	3.81351
OK	4.62e-14	7.45147	0.094811	2.93e-12	Fbxo32	5	1	-3.18946	-3.75668
OK	0.00283522	2.76625	0.0243611	0.0264417	Fer1l6	10	1	5.97149	-3.54575
OK	0.000378289	3.36821	0.0412081	0.00502075	Mtss1	11	1	-1.21297	0.855583
OK	0.000631254	3.22437	0.0402418	0.00780938	Sqle	1	1	-0.977878	-4.86055
OK	1.1e-12	7.02141	0.0904271	6.38e-11	Myc	11	1	-1.47329	0.459478
OK	0.000175526	3.57438	0.0434147	0.0026234	Gsdmc	1	1	-1.88517	-5.03538
OK	4.52e-07	4.91134	0.0577746	1.32e-05	Gsdmc4	6	1	-2.52657	-0.0571988
OK	0.00162983	2.94213	-0.0008	0.0169794	Oc90	21	5	-28.4781	1.02658
OK	0.00041288	3.34401	0.0389143	0.00542032	Ndrg1	15	1	2.73952	-5.87998
OK	0.00494607	2.57958	0.00852856	0.0425025	Col22a1	10	1	5.96431	-3.54006
OK	0.000766201	3.16848	0.0392549	0.00921086	Ndufb4c	9	1	3.09076	-0.928965
OK	0.00557016	2.53827	0.0100908	0.0469	Mroh4	16	2	1.07538	-9.53117
OK	1.77e-05	4.13525	0.0352527	0.000378319	Lynx1	5	1	-2.22186	-3.13448
OK	1.41e-89	20.0334	0.275989	8.51e-87	Ly6d	1	1	-1.39186	-4.87637
OK	0.000251331	3.47933	0.0419285	0.0035081	Ly6k	1	1	0.582279	-4.41053
OK	4.05e-05	3.94137	0.0515185	0.000780303	Ly6e	2	1	2.30264	3.91994
OK	0.00106922	3.0703	0.0363082	0.0122263	Top1mt	6	1	-2.23904	0.35369
OK	3.05e-07	4.98824	0.0660434	9.21e-06	Eef1d	6	1	-2.40932	0.299543
OK	0.000383294	3.36459	0.0433386	0.0050813	Puf60	13	1	-0.0312603	-1.79004
OK	0.00338795	2.70766	0.0195724	0.0308082	Cpsf1	31	2	-0.0223206	-9.61602
OK	0.000363111	3.37948	0.0414224	0.00483608	Gpt	12	1	0.370877	-0.339776
OK	0.000295695	3.43553	0.000964529	0.00405511	Lrrc24	3	1	2.80193	0.00571286
OK	5.75e-05	3.85659	0.0271787	0.00105684	Zfp647	25	1	-4.22539	-0.521589
OK	0.00162983	2.94213	-0.0008	0.0169794	Apol7c	23	6	-7.73573	-8.64638
OK	8.77e-05	3.75203	0.0486747	0.00149503	H1f0	8	1	1.97875	2.3158
OK	0.000356154	3.3848	0.0312076	0.00476553	Sox10	16	2	0.644711	-10.0194
OK	0.00118617	3.03917	0.0327639	0.0133583	Pla2g6	12	1	0.418917	-0.623846
OK	0.00487694	2.58443	0.00911754	0.0420817	D730005E14Rik	2	1	1.74315	4.01471
OK	7.45e-13	7.0755	0.0820699	4.37e-11	Apobec3	3	1	2.30344	1.18791
OK	6.99e-07	4.8252	0.0633462	1.97e-05	Rpl3	6	1	-2.12979	0.600307
OK	0.00474308	2.59402	0.00634067	0.0411276	Syngr1	6	1	-2.42048	-0.623798
OK	1.28e-06	4.70315	0.0610155	3.4e-05	Slc25a17	3	1	2.90317	0.892678
OK	1.65e-05	4.15221	0.0134091	0.000352314	Xpnpep3	8	1	-0.417699	2.30088
OK	0.00117069	3.04312	0.0377398	0.0132089	Rangap1	23	6	-7.70587	-8.61685
OK	1.83e-58	16.0778	0.217368	4.99e-56	Cenpm	7	1	0.475639	4.04897
OK	6.56e-06	4.35824	0.056846	0.000152504	Smdt1	9	1	3.15983	-0.639902
OK	0.00370951	2.67743	0.0331487	0.0333623	Serhl	7	1	1.33262	3.6871
OK	8.63e-14	7.36846	0.0987527	5.38e-12	Cyb5r3	25	1	-4.1494	-0.463276
OK	0.000574853	3.25107	0.0169521	0.00721455	1700001L05Rik	3	1	2.58239	1.552
OK	0.00547661	2.54419	0.0276485	0.046291	Pacsin2	12	1	0.15948	0.218581
OK	3.08e-07	4.98595	0.0564829	9.3e-06	Ttll1	4	1	4.61428	0.417788
OK	1.59e-17	8.4399	0.114482	1.25e-15	Tspo	11	1	0.0259948	1.19591
OK	0.000272698	3.45741	0.0070767	0.00377876	Efcab6	15	1	2.75491	-5.8759
OK	0.000275705	3.45445	0.0313154	0.00381583	Gm4825	30	9	-2.94674	8.08726
OK	0.00146041	2.97595	0.0259568	0.0158771	Gtse1	7	1	0.0941421	3.39855
OK	0.00408057	2.64533	0.0175048	0.0362733	Cerk	6	1	-2.43063	0.0730916
OK	0.00117987	3.04077	0.0242623	0.013306	Mov10l1	9	1	2.72286	-2.09525
OK	0.000624874	3.22728	0.0406796	0.00774298	Ncaph2	25	1	-3.32384	-1.39929
OK	8.52e-05	3.75925	0.00422159	0.00145692	Shank3	31	2	-0.0833923	-9.99206
OK	0.000180992	3.56635	0.0137168	0.0026889	LOC100043315	10	1	5.95216	-3.53052
OK	3.09e-06	4.51986	0.0568302	7.71e-05	Ano6	19	1	-0.967795	5.54547
OK	0.00209669	2.86324	0.0269685	0.0209861	Gm4371	12	1	0.440729	-0.731895
OK	0.00162983	2.94213	-0.0008	0.0169794	Olfr287	21	5	-28.5231	0.969124
OK	0.000801569	3.15534	0.0365019	0.00957587	Olfr285	6	1	-1.86758	0.146894
OK	0.00281082	2.76907	0.0150183	0.0262355	Cacnb3	6	1	-2.1254	-0.126199
OK	7.74e-06	4.32172	0.045977	0.000177381	Fkbp11	24	3	6.71282	2.20775
OK	0.00367508	2.68055	0.0217248	0.0331045	Rhebl1	9	1	3.60711	-0.846185
OK	1.95e-08	5.49488	0.0718743	7.19e-07	Tuba1c	7	1	-0.432317	3.24012
OK	3.48e-44	13.8933	0.12808	6.54e-42	Troap	7	1	1.45868	3.57603
OK	0.0023236	2.83052	0.00896285	0.0228685	Fmnl3	7	1	-0.0823217	3.35157
OK	3.06e-128	24.0629	0.314124	2.92e-125	Racgap1	7	1	1.03912	3.83271
OK	1.22e-06	4.71383	0.0599072	3.25e-05	Larp4	15	1	2.57407	-4.12173
OK	0.00477755	2.59153	0.0310267	0.0413828	Atf1	13	1	-0.636041	-0.418527
OK	5e-13	7.13062	0.0748278	2.95e-11	Mettl7a2	6	1	-2.54658	-0.0817336
OK	0.000411339	3.34505	0.0312314	0.00540627	Slc4a8	6	1	-2.53646	-0.0460659
OK	3.3e-05	3.99028	0.0424156	0.000652591	Acvr1b	6	1	-2.57089	-0.103408
OK	0.00306095	2.74118	0.013865	0.0282145	A330009N23Rik	16	2	0.871647	-9.73256
OK	3.69e-06	4.48271	0.0582041	9.08e-05	Nr4a1	11	1	-1.13236	0.245106
OK	2.49e-70	17.6903	0.241907	1.02e-67	Krt5	6	1	-2.36485	0.494393
OK	1.78e-51	15.0479	0.185795	4.09e-49	Krt1	15	1	0.463386	-6.68732
OK	5.42e-27	10.6942	0.139534	6.84e-25	Krt77	1	1	-2.05125	-4.02969
OK	4.61e-277	35.5471	0.484813	3.53e-273	Krt79	22	1	-1.46361	-2.92528
OK	0.000138132	3.6366	0.0136635	0.00215659	Krt18	2	1	2.14317	2.76133
OK	0.0028818	2.76094	0.0235268	0.0268217	Soat2	15	1	2.10285	-5.20165
OK	5.12e-08	5.32236	0.0696936	1.77e-06	Mfsd5	5	1	-3.21345	-3.59474
OK	1.61e-05	4.15694	0.0531386	0.000346395	Myg1	12	1	0.030336	0.707868
OK	0.00124332	3.02496	0.0353204	0.0139122	Calcoco1	6	1	-2.1939	-0.476175
OK	4.57e-06	4.43656	0.0524818	0.000110346	Hoxc13	2	1	2.87941	2.10332
OK	0.000348072	3.39109	0.0404016	0.00467646	Hoxc8	4	1	5.37069	-0.398357
OK	0.000220001	3.51485	0.0402256	0.00314927	Hoxc6	14	1	3.84672	1.20002
OK	0.00114402	3.05005	0.0352297	0.0129462	Hoxc5	7	1	0.206354	3.29112
OK	1.79e-11	6.62024	0.0870375	9.17e-10	Cbx5	8	1	-0.0972331	2.33017
OK	0.00277513	2.77323	0.0336524	0.0259763	Copz1	26	7	-3.57683	3.6862
OK	0.00016773	3.58626	0.0345407	0.00253205	Olfr161	8	1	0.383301	2.05304
OK	4.37e-06	4.44617	0.0560761	0.000106198	Trap1	8	1	0.461646	2.06166
OK	0.00255082	2.80055	0.034439	0.0246734	Nudt16l1	13	1	0.378688	-1.91316
OK	4.48e-14	7.45545	0.0990386	2.86e-12	Nubp1	13	1	-0.521527	-0.221915
OK	0.00142519	2.98343	0.0310332	0.0155589	Dexi	6	1	-2.54873	-0.15412
OK	6.05e-05	3.8441	0.0335654	0.00109895	Gm4262	14	1	4.14641	0.861411
OK	0.000247421	3.48353	0.00594787	0.00346828	Gm6327	5	1	-3.62524	-3.79769
OK	0.000700781	3.19433	0.0306456	0.00853614	Mkl2	27	5	-27.3201	1.01762
OK	0.00044378	3.32394	0.0372239	0.0057699	Ifitm7	16	2	1.37225	-8.87486
OK	0.000733921	3.18097	0.0399764	0.00886924	Nde1	27	5	-27.1199	0.923237
OK	2.6e-05	4.04668	0.0509546	0.000527399	Gm7085	3	1	2.8232	1.13805
OK	0.00125659	3.02175	0.0371252	0.0140402	Mcm4	8	1	-0.261697	1.96737
OK	0.00102562	3.08271	0.0360384	0.011816	Cebpd	13	1	-0.946221	-0.926724
OK	4.09e-07	4.93108	0.0590609	1.2e-05	Yars2	7	1	0.0069131	3.40317
OK	0.000101484	3.71529	0.0469913	0.00168609	Sdf2l1	8	1	0.744188	2.04856
OK	4.74e-06	4.42858	0.00961965	0.000114149	Rimbp3	10	1	4.53403	-4.03127
OK	0.000139358	3.63432	0.0211113	0.00216965	P2rx6	15	1	2.45757	-4.33536
OK	0.000763135	3.16964	0.0043166	0.00918362	Scarf2	16	2	1.38444	-8.87101
OK	8.08e-12	6.73701	0.0849147	4.23e-10	Slc25a1	12	1	0.17633	-0.393703
OK	2.05e-08	5.4865	0.0722496	7.49e-07	Dgcr6	6	1	-2.32739	-0.553606
OK	0.00437141	2.62195	0.0296474	0.0384223	Txnrd2	3	1	2.37178	0.721082
OK	0.000139705	3.63368	0.0449084	0.00217035	Tbx1	11	1	-1.11728	0.922868
OK	3.44e-05	3.98029	0.0463445	0.000676557	Cdc45	7	1	0.96062	4.73525
OK	0.00525354	2.55868	0.0304849	0.0446437	Lamp3	10	1	4.09972	-2.60462
OK	0.00272905	2.77868	-0.000914286	0.025639	A930003A15Rik	20	4	2.00099	19.1653
OK	0.00017654	3.57288	0.0447941	0.00263388	Klhl24	9	1	3.68528	0.203042
OK	0.00367779	2.6803	0.0332913	0.0331159	Alg3	8	1	1.36128	1.31617
OK	4.88e-38	12.8402	0.163532	8.12e-36	Gm6551	1	1	-1.83549	-3.96618
OK	2.93e-53	15.3174	0.199301	7.3e-51	Gm6557	1	1	-1.71257	-4.12176
OK	5.53e-43	13.6937	0.174719	1e-40	Teddm3	1	1	-1.96619	-3.91114
OK	0.000362864	3.37967	0.0313252	0.00483558	Gm16863	15	1	2.0218	-5.15295
OK	4.33e-05	3.92535	0.0501188	0.000827406	Tmem41a	1	1	-1.66763	-5.09835
OK	5.09e-07	4.88813	0.0618329	1.47e-05	Ndufa11b	10	1	5.13643	-2.21871
OK	8.88e-09	5.63256	0.0740276	3.4e-07	Dnajb11	12	1	0.188269	0.781042
OK	0.00016682	3.58767	0.0368024	0.00252496	Snora81	9	1	4.51055	-0.50068
OK	2.2e-05	4.08542	0.0477539	0.000455867	Morf4l1-ps1	15	1	2.70067	-4.0897
OK	1.41e-14	7.60597	0.0923268	9.41e-13	Tprg	1	1	-1.76271	-4.14163
OK	1.79e-18	8.69162	0.117294	1.51e-16	Cldn1	1	1	-2.18738	-4.4778
OK	0.00272905	2.77868	-0.000914286	0.025639	Gm20319	20	4	1.95887	19.213
OK	2e-05	4.10748	0.0521641	0.000419766	Opa1	13	1	-0.640924	-0.506039
OK	0.0054407	2.54648	0.0239065	0.0460294	4632428C04Rik	13	1	-0.526927	-1.54513
OK	0.00162983	2.94213	-0.0008	0.0169794	1700025H01Rik	21	5	-28.5199	0.977901
OK	7.21e-05	3.80098	0.0493265	0.00127084	Ppp1r2	11	1	-0.988643	0.834597
OK	1.7e-06	4.64525	0.0568467	4.43e-05	Ncbp2	4	1	5.35626	-0.35655
OK	0.0055203	2.54141	0.0283169	0.0465656	Gm19316	5	1	-2.22604	-2.46064
OK	1.09e-07	5.18381	0.0395773	3.54e-06	Lrch3	10	1	4.98173	-3.04898
OK	1.42e-07	5.13361	0.0684869	4.56e-06	Gm4581	3	1	3.03138	0.341504
OK	1.03e-05	4.25905	0.0508538	0.000228609	Hacd2	17	1	1.37352	-1.02753
OK	3.23e-05	3.99538	0.0431741	0.000640912	Hspbap1	6	1	-2.08683	0.340171
OK	4.08e-09	5.76514	0.0762963	1.62e-07	Fam162a	3	1	2.69648	1.21575
OK	0.000415827	3.34204	0.0412604	0.00544966	Ccdc58	3	1	2.61774	0.455223
OK	0.000688058	3.19961	0.0345198	0.00839453	Stfa1	2	1	2.34111	2.25807
OK	0.000559715	3.25865	0.0385658	0.00705358	Stfa2	11	1	-0.85685	0.689299
OK	0.00147828	2.97222	0.0363604	0.0160531	Stfa3	3	1	2.63066	1.33027
OK	0.000406087	3.34861	0.00699572	0.0053495	Hcls1	5	1	-2.10115	-2.92028
OK	0.000432044	3.3314	0.0397534	0.00563326	Ndufb4	9	1	3.10151	-0.831976
OK	0.000267731	3.46236	0.0266419	0.00371442	Gpr156	31	2	-0.00133141	-9.57673
OK	0.000118067	3.67685	0.00065934	0.00188916	BC031361	7	1	-0.322237	3.3117
OK	2.19e-12	6.92464	0.0903746	1.23e-10	100502943	10	1	4.93539	-2.17439
OK	4.3e-06	4.44943	0.0570827	0.000104931	BC002163	26	7	-3.37211	3.49512
OK	2.7e-11	6.55965	0.084583	1.36e-09	Atp6v1a	5	1	-1.64982	-2.12356
OK	3.7e-06	4.48157	0.0577309	9.11e-05	Cd200	5	1	-1.53674	-2.41403
OK	0.000470388	3.30766	0.00503298	0.00605413	Gm609	15	1	2.45791	-4.34788
OK	0.000167008	3.58738	0.0443565	0.00252613	Tmprss7	17	1	1.74688	-1.22374
OK	0.00277177	2.77363	0.0200586	0.0259554	Plcxd2	8	1	0.944716	0.963786
OK	1.61e-17	8.43827	0.10122	1.26e-15	Cip2a	2	1	2.09171	3.16584
OK	0.000224391	3.5096	0.0436049	0.00320214	Cd47	4	1	5.54517	-0.244404
OK	0.000454244	3.31743	0.0415959	0.00589259	Nfkbiz	13	1	-1.0483	-0.874186
OK	0.000500669	3.29015	0.0425323	0.00641153	Tmem45a	16	2	0.877996	-9.32408
OK	0.000166723	3.58783	0.0454657	0.00252496	Filip1l	4	1	5.64076	-0.195014
OK	0.00278612	2.77194	0.0318441	0.0260579	Dcbld2	8	1	1.67388	2.3219
OK	8.16e-05	3.77009	0.045476	0.00140757	St3gal6	24	3	6.31455	2.35661
OK	0.00272905	2.77868	-0.000914286	0.025639	Olfr183	20	4	1.98128	19.2188
OK	0.000409419	3.34635	0.0228757	0.00538412	Olfr190	5	1	-2.12431	-3.02613
OK	3.38e-05	3.98458	0.0492989	0.000665597	Riox2	8	1	0.753747	1.16654
OK	0.0033528	2.71112	0.0105293	0.0305734	Robo1	6	1	-2.05403	0.348211
OK	1.02e-07	5.19545	0.0590439	3.34e-06	Robo2	16	2	1.37994	-8.85379
OK	5.92e-06	4.38061	0.0521064	0.000139207	Btg3	4	1	5.01157	-1.31201
OK	0.00162983	2.94213	-0.0008	0.0169794	Chodl	21	5	-28.514	0.990849
OK	0.00106449	3.07162	0.0376441	0.0122083	Gabpa	3	1	2.14398	1.59559
OK	1.11e-05	4.24096	0.0553228	0.000246167	App	13	1	-0.47554	-1.46117
OK	3.87e-15	7.7717	0.0812563	2.7e-13	4930556C24Rik	1	1	-1.43426	-4.2666
OK	0.000228372	3.50492	0.0441844	0.00325086	Cct8	14	1	3.93098	0.931295
OK	0.00220774	2.84684	0.0245011	0.0219685	Bach1	1	1	-1.93258	-3.61677
OK	2.61e-05	4.04535	0.0508945	0.000528934	Cldn8	10	1	5.13025	-2.22596
OK	0.00272905	2.77868	-0.000914286	0.025639	Krtap14	20	4	2.00416	19.1952
OK	0.00162983	2.94213	-0.0008	0.0169794	Krtap19-2	23	6	-7.71227	-8.62448
OK	0.00247432	2.81036	-0.000844528	0.0240835	Krtap6-2	21	5	-28.4967	0.990782
OK	0.000229143	3.50402	0.0374453	0.0032578	Sod1	31	2	-0.107789	-9.98289
OK	0.00272905	2.77868	-0.000914286	0.025639	1110008E08Rik	20	4	1.96266	19.1972
OK	0.000635765	3.22233	0.0389876	0.00783564	Eva1c	3	1	1.34436	0.41986
OK	0.00210196	2.86244	0.0360942	0.0210267	Cfap298	2	1	2.8776	1.75249
OK	7.31e-06	4.33438	0.0563618	0.000168487	Tmem50b	1	1	-1.8011	-4.30038
OK	9.75e-08	5.20399	0.0489173	3.2e-06	Donson	2	1	1.93821	4.2538
OK	0.000222697	3.51161	0.0407218	0.00317994	Smim11	4	1	5.17184	-0.416791
OK	0.00443988	2.61665	0.0262075	0.03891	Fam243	15	1	2.16509	-5.30393
OK	0.000769797	3.16712	0.0402567	0.00924441	Cbr1	17	1	0.977944	-0.767125
OK	8.86e-07	4.77778	0.0532824	2.43e-05	Ripply3	12	1	0.257223	0.496347
OK	0.00517913	2.56363	0.0238835	0.0440763	Ttc3	29	8	-1.92305	2.27622
OK	0.000451825	3.31892	0.039199	0.00586453	Kcnj15	23	6	-7.51336	-3.31495
OK	0.00387013	2.66319	0.0317083	0.0345902	Psmg1	3	1	2.27646	0.350301
OK	0.00218324	2.8504	0.0364227	0.0217576	Hmgn1	3	1	3.27502	0.41605
OK	0.00257282	2.79777	0.0317423	0.0248421	Bace2	22	1	-0.883926	-2.94537
OK	1.69e-26	10.5881	0.123731	2.11e-24	Fam3b	1	1	-1.54988	-4.9421
OK	0.00272905	2.77868	-0.000914286	0.025639	Nox3	20	4	1.9551	19.2066
OK	0.00199072	2.87963	0.035838	0.0201372	Dynlt1c	14	1	3.29676	1.45702
OK	0.00348603	2.69818	0.0330699	0.0316249	Dynlt1f	2	1	2.42025	3.64902
OK	0.00115368	3.04752	0.0389722	0.0130426	Ezr	1	1	-1.43863	-3.90018
OK	9.27e-06	4.28184	0.03457	0.000208013	1700122H20Rik	4	1	4.81067	-0.142
OK	1.19e-07	5.16726	0.0670682	3.83e-06	Rsph3b	8	1	-0.319189	2.27047
OK	1.97e-08	5.49319	0.0713965	7.25e-07	Rsph3a	8	1	-0.282219	2.23161
OK	0.000797165	3.15694	0.036074	0.00953318	Pde10a	13	1	-0.0439888	-1.79174
OK	0.000945664	3.10679	0.0389911	0.0110501	Gm17748	2	1	2.4267	1.96078
OK	7.47e-10	6.04502	0.0652949	3.24e-08	Agpat4	1	1	-2.1476	-4.07507
OK	2.76e-07	5.00714	0.0483493	8.45e-06	100502594	4	1	5.51791	-0.710892
OK	7.09e-11	6.41402	0.0859913	3.45e-09	Mrpl18	3	1	2.48875	0.77543
OK	0.00512277	2.56743	0.0311259	0.0437264	Acat3	12	1	0.535397	-0.602345
OK	0.00107369	3.06905	0.0381986	0.0122651	Smoc2	25	1	-3.56523	-0.509531
OK	0.000907904	3.11881	0.033816	0.0106905	Ermard	10	1	4.9408	-2.36441
OK	0.00253139	2.80301	0.0343819	0.0245714	Pdcd2	12	1	0.572097	0.336783
OK	0.00410231	2.64353	0.0326154	0.0364354	Rgmb	6	1	-1.92793	0.339672
OK	2.62e-06	4.55461	0.0604161	6.61e-05	Oaz1-ps	8	1	1.47415	2.33614
OK	0.000289305	3.44145	0.0326749	0.00397768	Gm10509	4	1	4.55561	-0.0212652
OK	0.00272905	2.77868	-0.000914286	0.025639	Vmn2r115	20	4	1.94662	19.1908
OK	1.3e-05	4.20571	0.0542951	0.000285662	Tnfrsf12a	10	1	4.00592	-2.61065
OK	0.00569583	2.53045	0.0277085	0.047783	Srrm2	18	3	7.16131	0.706889
OK	0.00039904	3.35346	0.0313383	0.00526572	Prss27	5	1	-2.0308	-3.41362
OK	2.21e-06	4.59071	0.0600298	5.66e-05	Atp6v0c	24	3	6.68502	2.19353
OK	0.000461396	3.31307	0.0397154	0.00597424	Ccnf	2	1	2.33406	3.72934
OK	2.94e-10	6.19374	0.0830349	1.33e-08	Rps2	6	1	-2.56497	0.818313
OK	0.000528922	3.27467	0.0392188	0.00672085	Hs3st6	6	1	-2.3744	-0.281958
OK	2.13e-05	4.09258	0.0513877	0.000444425	Fahd1	8	1	0.590704	1.05506
OK	8.25e-08	5.23498	0.0680997	2.74e-06	Jpt2	8	1	0.242287	2.56429
OK	7.16e-08	5.26098	0.0629037	2.42e-06	Chtf18	2	1	1.75351	4.16942
OK	1.01e-33	12.0468	0.148286	1.52e-31	Rhbdl1	12	1	0.463167	-0.480974
OK	6.24e-08	5.2863	0.0664255	2.12e-06	Mrpl28	8	1	1.13997	1.49799
OK	0.000728642	3.18306	0.0402367	0.00881473	Gm8225	6	1	-2.71552	0.826699
OK	0.00272905	2.77868	-0.000914286	0.025639	Nkx2-5	20	4	1.96951	19.1899
OK	8.88e-09	5.63256	0.0732874	3.4e-07	AI413582	1	1	-1.30599	-4.32875
OK	4.19e-05	3.93338	0.0509907	0.000804692	Rpl10a	29	8	-1.79135	2.4135
OK	5.53e-05	3.86588	0.0138808	0.00102315	Lhfpl5	15	1	2.71014	-5.8544
OK	2.38e-06	4.57549	0.0540298	6.06e-05	Pnpla1	1	1	-1.96021	-4.39536
OK	3.28e-41	13.394	0.170325	5.79e-39	Cdkn1a	5	1	-2.58565	-3.37985
OK	4.56e-06	4.43699	0.0581817	0.000110244	Ppil1	2	1	1.94452	3.14534
OK	0.000562104	3.25744	0.0397024	0.0070798	Ccdc167	13	1	0.293809	-1.99126
OK	0.00164818	2.93866	0.0314597	0.017155	1700097N02Rik	7	1	0.548147	4.17948
OK	0.000791526	3.15901	0.02409	0.00949045	Rsph1	3	1	3.0321	0.840614
OK	0.00513648	2.5665	0.0254704	0.0437946	Wdr4	3	1	1.43308	0.424838
OK	0.00414029	2.64041	0.0280845	0.0367047	Pdxk-ps	15	1	2.76309	-5.84548
OK	7.17e-11	6.41215	0.0786771	3.48e-09	Ephx3	22	1	-0.762664	-2.84506
OK	4.43e-08	5.34885	0.0530044	1.55e-06	Cyp4f39	1	1	-1.4595	-4.61117
OK	2.5e-09	5.84723	0.0593283	1.02e-07	Cyp4f17	5	1	-3.61394	-3.7982
OK	0.00272905	2.77868	-0.000914286	0.025639	Olfr63	20	4	1.97303	19.2052
OK	2.72e-05	4.03618	0.0525679	0.000547599	Hnrnpm	11	1	-1.08355	0.947873
OK	0.000306162	3.4261	0.0333352	0.00417198	Rps28	6	1	-2.77045	0.8472
OK	0.00015809	3.60167	0.043788	0.0024151	Tapbp	15	1	2.4279	-4.1449
OK	0.000314449	3.41884	0.0441454	0.00427476	H2-Ke6	8	1	1.0487	1.07386
OK	0.00125512	3.0221	0.038073	0.0140306	Brd2	6	1	-2.17617	0.450944
OK	3e-16	8.08921	0.095344	2.23e-14	H2-DMa	3	1	1.49961	0.407565
OK	4.84e-07	4.89794	0.0638959	1.41e-05	Psmb9	6	1	-2.19227	1.30959
OK	3.27e-10	6.17671	0.0781637	1.48e-08	H2-Ab1	3	1	1.5883	0.378965
OK	2.41e-06	4.57289	0.0505802	6.12e-05	H2-Aa	3	1	1.57853	0.369272
OK	0.00199171	2.87947	0.0355623	0.0201372	Lsm2	2	1	2.17792	3.22538
OK	0.000385762	3.36281	0.0380726	0.00511107	Vars	7	1	-0.416522	3.19348
OK	7.21e-12	6.75367	0.0908461	3.8e-10	Clic1	2	1	2.42517	2.83639
OK	5.99e-05	3.84646	0.0410506	0.00109016	Mpig6b	1	1	-1.91217	-5.09574
OK	0.00525357	2.55868	0.01389	0.0446437	G6bos	1	1	-1.38731	-4.12856
OK	0	40.7888	0.560458	0	Ly6g6c	1	1	-1.70947	-4.19063
OK	6.63e-61	16.4222	0.21697	1.98e-58	Ly6g6e	5	1	-2.82888	-3.68089
OK	0.000209916	3.52729	0.00716178	0.00303901	Ly6g6f	5	1	-3.16818	-2.71791
OK	1.68e-10	6.28116	0.0840765	7.79e-09	H2-D1	6	1	-2.17003	1.35524
OK	1.09e-05	4.24543	0.0553866	0.000241543	H2-Q1	6	1	-2.28635	1.41988
OK	2.12e-14	7.55338	0.0767014	1.38e-12	H2-Q2	6	1	-2.138	1.3002
OK	6.24e-12	6.77458	0.0900384	3.31e-10	H2-Q4	6	1	-2.26804	1.31052
OK	0.00070336	3.19327	0.0336201	0.00855848	LOC68395	24	3	6.62941	2.28841
OK	5.2e-06	4.40849	0.0576258	0.000123839	H2-Q10	6	1	-2.26501	1.39641
OK	0.000229511	3.5036	0.0378838	0.00326102	Cdsn	1	1	-1.72668	-3.97645
OK	0.00305565	2.74175	0.0316608	0.028177	Gtf2h4	27	5	-27.2373	0.956008
OK	2.12e-10	6.24465	0.0823873	9.79e-09	Ddr1	6	1	-2.22492	1.37564
OK	0.00152108	2.96345	0.0355947	0.0164124	Ier3	16	2	1.01503	-9.55146
OK	1.71e-49	14.743	0.195837	3.73e-47	Tubb5	2	1	2.10078	4.32763
OK	4.35e-15	7.75687	0.101591	3.02e-13	Nrm	7	1	-0.314232	3.25847
OK	1.47e-05	4.17813	0.0491465	0.000318329	Ppp1r18	19	1	-0.81495	5.42111
OK	0.000176779	3.57252	0.0375499	0.00263573	Mir1894	17	1	1.92282	-0.607239
OK	2.5e-07	5.0264	0.0662668	7.71e-06	Gm11127	6	1	-2.25752	1.37604
OK	1.3e-06	4.70015	0.0616238	3.45e-05	H2-Bl	6	1	-2.25712	1.38397
OK	9.52e-08	5.20857	0.0688324	3.13e-06	Gm8815	6	1	-2.26716	1.35111
OK	1.19e-06	4.71813	0.0622991	3.18e-05	Gm7030	6	1	-2.2708	1.39657
OK	7.63e-06	4.32477	0.0555803	0.000175121	Gm10499	6	1	-2.23717	1.37012
OK	1.39e-13	7.30431	0.0976549	8.44e-12	Gm8909	6	1	-2.2491	1.28041
OK	0.00498061	2.57717	0.0231598	0.0427514	Trim26	15	1	2.46714	-4.32211
OK	1.81e-21	9.44298	0.125815	1.79e-19	Rnf39	22	1	-0.972448	-3.39249
OK	7.03e-05	3.80723	0.0491724	0.00124298	Ppp1r11	9	1	4.25727	-0.991615
OK	0.00158978	2.94982	0.0283943	0.0169794	Olfr94	16	2	0.183454	-10.3556
OK	0.00272905	2.77868	-0.000914286	0.025639	Olfr95	20	4	1.98133	19.2066
OK	0.00570799	2.5297	0.0236841	0.04785	Adgrf4	5	1	-2.17088	-3.23002
OK	0.00244138	2.81467	0.0323166	0.0238555	Pla2g7	14	1	3.82825	1.31198
OK	0.000176483	3.57296	0.0303478	0.00263388	Rcan2	10	1	5.02127	-3.03234
OK	2.19e-08	5.47512	0.0507972	7.97e-07	Aars2	12	1	0.318226	-0.384228
OK	0.00134693	3.00067	0.0376914	0.0148473	Slc35b2	8	1	1.09924	1.21235
OK	2.65e-05	4.04193	0.0467428	0.000535763	Slc29a1	10	1	4.97045	-2.86152
OK	0.00150337	2.96705	0.0297701	0.0162748	Dlk2	12	1	0.416642	0.279182
OK	0.000512316	3.28367	0.0397983	0.00653153	Dnph1	7	1	1.21523	4.42725
OK	6.83e-24	10.0108	0.133815	7.62e-22	Mrpl2	24	3	6.60997	2.2553
OK	0.000494422	3.29368	0.0417013	0.00633506	Ccnd3	6	1	-2.36244	-0.0132581
OK	0.0013389	3.00249	0.0268631	0.0147717	Tomm6	9	1	3.12189	-0.830344
OK	4.19e-06	4.45532	0.0548032	0.000102201	Gm7334	4	1	5.04015	-1.24138
OK	0.00082852	3.14568	0.0353638	0.00987317	Sgo1	2	1	1.98927	3.62903
OK	7.79e-09	5.65508	0.0697717	3e-07	Tnfaip8l1	7	1	0.281056	3.44104
OK	3.13e-06	4.51732	0.0595997	7.79e-05	Mydgf	8	1	0.715165	2.03833
OK	0.004915	2.58175	0.0278956	0.0423147	Uhrf1	7	1	0.927252	4.62677
OK	5.76e-05	3.85597	0.0468501	0.00105787	Ptprs	24	3	6.68905	2.2456
OK	0.00360747	2.68676	0.0337999	0.032585	Ndufa11	8	1	0.320452	2.0187
OK	6.74e-26	10.4579	0.120859	8.23e-24	Acer1	5	1	-2.19534	-3.15234
OK	0.0035255	2.69443	0.0341385	0.0319452	Clpp	15	1	2.6013	-5.72277
OK	0.00485484	2.586	0.00212571	0.0419541	Dennd1c	2	1	2.16841	4.36995
OK	6.29e-09	5.69178	0.0743612	2.46e-07	Ralbp1	29	8	-1.91756	2.29057
OK	0.00114909	3.04872	0.0380674	0.0129971	Ndufv2	3	1	3.11022	0.189416
OK	0.0048638	2.58536	0.0322169	0.0419999	100504611	3	1	1.84762	0.284231
OK	0.00222928	2.84375	0.00251054	0.0221299	Themis3	16	2	1.38189	-8.87227
OK	1.26e-05	4.21253	0.0456611	0.000277427	Arhgap28	11	1	-1.52302	-0.189031
OK	3.58e-09	5.78707	0.0717089	1.43e-07	Ndc80	7	1	0.989452	4.31445
OK	2.04e-17	8.41063	0.110321	1.57e-15	Lbh	1	1	-1.91072	-4.04889
OK	5.7e-16	8.01084	0.108249	4.18e-14	Gm6548	6	1	-2.29236	0.689905
OK	0.000253277	3.47727	0.0261771	0.00353311	Sult6b1	10	1	5.01406	-2.98835
OK	0.00084226	3.14086	0.0394723	0.00999956	Cebpz	24	3	6.61392	2.26704
OK	1.08e-09	5.98564	0.0787455	4.58e-08	Cdc42ep3	4	1	5.56552	-0.198289
OK	0.00541638	2.54805	-0.000856343	0.0458575	Gm17315	21	5	-28.5088	1.00107
OK	7.09e-10	6.05353	0.0655749	3.09e-08	Cyp1b1	8	1	0.523492	2.0265
OK	8.77e-08	5.22359	0.0593277	2.89e-06	Galm	3	1	2.63874	1.36413
OK	2.18e-06	4.59354	0.0605768	5.59e-05	Srsf7	14	1	3.9062	0.893678
OK	0.00101804	3.08492	0.0392141	0.0117582	668830	29	8	-1.73229	2.35481
OK	0.00453219	2.60962	0.0209931	0.039583	Tmem178	8	1	0.440338	2.10003
OK	1.98e-21	9.43378	0.0989606	1.95e-19	Gm6594	2	1	2.11599	2.83733
OK	8.05e-08	5.23941	0.0558887	2.69e-06	Pkdcc	1	1	-1.26569	-4.7974
OK	0.0045304	2.60975	0.0294438	0.0395823	Dync2li1	14	1	3.8177	1.16868
OK	8.23e-05	3.76783	0.0124866	0.00141718	Six3	30	9	-2.92342	8.1008
OK	0.00135985	2.99776	0.00281251	0.0149538	Cript	9	1	2.90791	-1.8966
OK	2.32e-15	7.83627	0.101668	1.65e-13	Epcam	1	1	-1.02731	-4.15264
OK	0.000594179	3.24166	0.0225492	0.0074308	2700099C18Rik	2	1	2.07251	4.2531
OK	9.66e-05	3.72787	0.0475937	0.00161582	Map3k8	15	1	2.31838	-4.23852
OK	3.43e-05	3.9809	0.0521803	0.000675388	Rab18	9	1	3.05093	-0.100114
OK	9.57e-07	4.76234	0.0620338	2.62e-05	Rbbp8	3	1	1.94538	0.181927
OK	9.73e-08	5.20433	0.0658259	3.2e-06	Ttc39c	22	1	-0.751753	-3.03683
OK	0.00375127	2.67367	0.000410819	0.0336456	Aqp4	30	9	-2.92931	8.11086
OK	7.46e-06	4.32978	0.0320248	0.000171698	Dsg1c	5	1	-2.11637	-3.24325
OK	2.71e-39	13.0622	0.163461	4.64e-37	Dsg1a	1	1	-0.548917	-4.70312
OK	0.000321339	3.41293	0.0419024	0.00436325	Dsg3	29	8	-1.82511	2.17836
OK	0.000175519	3.5744	0.0427361	0.0026234	Garem1	17	1	1.58104	-1.38361
OK	0.00109603	3.06289	0.0354249	0.0124681	Zfp24	4	1	4.94741	-1.06217
OK	8.35e-05	3.76439	0.0223069	0.00143471	Mocos	10	1	5.95206	-3.53438
OK	4.28e-08	5.3548	0.0688831	1.5e-06	Nrep	4	1	4.75233	0.498123
OK	0.00127663	3.01696	0.0342972	0.0142157	Nme5	14	1	4.19372	1.65823
OK	0.000557355	3.25985	0.0380588	0.00702769	Brd8	2	1	2.61118	3.09722
OK	3.3e-70	17.6744	0.226773	1.33e-67	Kif20a	7	1	0.801114	3.89091
OK	1.28e-28	11.0358	0.142194	1.71e-26	Cdc25c	2	1	1.8051	3.53051
OK	0.000463124	3.31202	0.0419441	0.00598412	Matr3	4	1	4.35732	0.100724
OK	4.71e-22	9.583	0.121599	4.83e-20	Cystm1	22	1	-0.974997	-3.44789
OK	0.00129866	3.01177	0.0373061	0.0144396	Hbegf	4	1	4.95075	-1.41196
OK	5.69e-09	5.70878	0.0557193	2.23e-07	Slc4a9	6	1	-2.46563	-0.243315
OK	0.00218161	2.85063	0.0351105	0.0217507	Slc35a4	19	1	-0.927535	5.45221
OK	0.00507669	2.57056	0.00748629	0.0433976	Vaultrc5	10	1	5.00808	-3.03616
OK	0.00205187	2.87008	0.0242795	0.0206274	Pcdha5	15	1	2.10785	-5.20609
OK	0.00272905	2.77868	-0.000914286	0.025639	Pcdha6	20	4	1.9358	19.2252
OK	6.77e-05	3.81647	0.00296533	0.00120721	Pcdhb6	5	1	-2.18249	-3.02326
OK	0.00269924	2.78224	0.0114753	0.025639	Pcdhb12	5	1	-1.72059	-2.00498
OK	6.85e-05	3.81341	0.0338961	0.00122073	Pcdhgb7	15	1	2.23081	-5.32798
OK	2.83e-05	4.02674	0.0365754	0.000568556	Rell2	7	1	-0.198662	3.31626
OK	0.000997819	3.09088	0.0327509	0.0115537	Fgf1	23	6	-7.51361	-3.28628
OK	3.18e-27	10.7435	0.134921	4.06e-25	Spink5	1	1	-1.49747	-4.0898
OK	0.000436283	3.32869	0.0417	0.0056853	100503745	14	1	3.69219	0.766436
OK	4e-10	6.14482	0.0818821	1.79e-08	Eno1b	6	1	-1.90018	0.0818292
OK	0.000340485	3.39713	0.0423107	0.00459065	Gm5237	5	1	-3.5071	-3.61357
OK	0.00101115	3.08694	0.038858	0.0116963	Hsd17b4	22	1	-0.732273	-2.53972
OK	0.00231658	2.83149	0.021522	0.0228128	Zfp608	10	1	4.90071	-2.10782
OK	2.71e-20	9.15536	0.121974	2.5e-18	Phax	8	1	1.09319	1.16915
OK	3.73e-05	3.96135	0.0383073	0.000728814	Gm4951	16	2	0.713689	-9.92809
OK	3.53e-11	6.51924	0.0811145	1.76e-09	Cd74	3	1	1.73811	0.382748
OK	0.000107858	3.69986	0.031193	0.00175765	Arhgef37	1	1	-1.93544	-3.82378
OK	0.000392413	3.35809	0.0403985	0.00518721	Bvht	5	1	-3.0405	-2.61843
OK	2.95e-07	4.9947	0.0639359	8.95e-06	Adrb2	10	1	4.87617	-2.57399
OK	5.24e-07	4.88237	0.0531591	1.52e-05	2700046A07Rik	8	1	0.489577	2.10021
OK	9.93e-06	4.26641	0.0558787	0.000221627	Gm6978	12	1	0.610744	0.513616
OK	0.000585748	3.24573	0.0416692	0.00733335	Chmp1b	1	1	-0.93569	-4.81844
OK	2.13e-07	5.0573	0.0536868	6.66e-06	Cidea	12	1	0.561636	-0.855132
OK	7.95e-15	7.68015	0.100155	5.37e-13	Tubb6	13	1	-0.687089	-0.378567
OK	3.07e-05	4.00772	0.0462033	0.000612041	Cep192	7	1	1.25776	3.8281
OK	8.71e-52	15.0952	0.184345	2.04e-49	Mc5r	12	1	0.530831	-0.604695
OK	0.000924359	3.11352	0.0380157	0.0108453	Me2	23	6	-7.46259	-3.19337
OK	7.94e-160	26.912	0.347784	1.52e-156	Ska1	7	1	0.671917	4.20591
OK	5.08e-05	3.88692	0.0429763	0.000946077	Dym	13	1	0.381995	-1.96013
OK	0.000193528	3.54876	0.0171164	0.00283778	8030462N17Rik	6	1	-2.36062	0.3601
OK	7.15e-07	4.82071	0.0602721	2.01e-05	Haus1	2	1	2.94442	2.34581
OK	1.17e-07	5.16967	0.0674698	3.79e-06	Rbfa	5	1	-1.86163	-1.48374
OK	1.82e-09	5.89948	0.0778698	7.52e-08	Txnl4a	5	1	-1.82593	-1.50073
OK	4.43e-05	3.91996	0.0448212	0.00084228	Hsbp1l1	5	1	-2.96144	-3.75087
OK	6.17e-08	5.28848	0.0677498	2.1e-06	Pqlc1	6	1	-2.30029	0.600442
OK	6.09e-09	5.69708	0.0616136	2.39e-07	Ctdp1	11	1	0.0166142	1.14639
OK	0.00182287	2.90729	0.0294656	0.0187354	Nfatc1	18	3	6.87826	0.8378
OK	0.00126104	3.02068	0.0305755	0.0140763	Mbp	15	1	2.73357	-5.87901
OK	0.00131359	3.0083	0.00929099	0.0145566	Zfp407	8	1	0.0564276	1.87776
OK	9.71e-06	4.27146	0.0565195	0.000217084	Cyb5a	9	1	3.05258	-0.278059
OK	2.79e-10	6.20158	0.0735344	1.27e-08	Cpt1a	11	1	-0.566564	0.275234
OK	0.00113422	3.05263	0.0391474	0.012848	Ndufs8	10	1	3.87418	-2.44193
OK	4.16e-08	5.35996	0.0430967	1.46e-06	Aldh3b1	5	1	-3.07523	-3.42414
OK	5.17e-57	15.8693	0.203824	1.33e-54	Aldh3b3	5	1	-2.83267	-3.35448
OK	2.89e-75	18.3196	0.245919	1.35e-72	Aldh3b2	5	1	-3.00239	-3.43957
OK	1.75e-08	5.51402	0.0691355	6.53e-07	Gstp3	17	1	1.92443	-0.493469
OK	0.00271658	2.78016	0.0339899	0.025639	Cdk2ap2	28	1	-3.31936	0.939311
OK	1.82e-05	4.12952	0.053136	0.000387146	Tmem134	6	1	-2.54483	-0.796135
OK	0.00494325	2.57977	0.0323895	0.0424942	Coro1b	18	3	6.78764	1.20178
OK	7.38e-05	3.79514	0.0441299	0.00129516	Pcx	12	1	0.331091	-0.352547
OK	0.000110286	3.69421	0.0282048	0.00178507	Npas4	15	1	2.02965	-5.15403
OK	0.00282583	2.76734	0.0262881	0.0263648	Slc29a2	8	1	0.936589	1.12244
OK	0.00269682	2.78253	0.0329483	0.025639	Rab1b	11	1	-0.0673878	1.0047
OK	5.15e-243	33.2705	0.452067	2.96e-239	Cst6	5	1	-2.90564	-3.73561
OK	0.00461793	2.6032	0.0320539	0.0402399	Fosl1	13	1	-0.990356	-0.739565
OK	7.34e-11	6.40861	0.0859677	3.54e-09	Cfl1	8	1	1.38735	2.70493
OK	5.93e-07	4.85801	0.04739	1.7e-05	Ovol1	10	1	4.99205	-2.64301
OK	0.000909991	3.11814	0.039307	0.0107047	Rela	13	1	-1.02604	-0.874007
OK	0.000514076	3.28271	0.0302009	0.0065467	Gm10815	21	5	-27.9046	1.00097
OK	1.54e-22	9.69793	0.130885	1.62e-20	Malat1	10	1	4.97918	-1.89229
OK	5.37e-46	14.1888	0.185891	1.04e-43	Gm19505	2	1	1.71865	4.15576
OK	0.00227844	2.8368	0.0165265	0.0225399	Pygm	2	1	1.79309	3.89689
OK	7.29e-05	3.79801	0.00334153	0.00128223	Ccdc88b	7	1	-0.0853221	3.32631
OK	0.000181048	3.56627	0.0422016	0.0026889	Prdx5	1	1	-1.51573	-4.70442
OK	0.000114542	3.68458	0.0473284	0.00184173	Trmt112	12	1	0.598	0.562631
OK	2.51e-13	7.22457	0.0910249	1.51e-11	Flrt1	3	1	1.99216	0.840905
OK	0.00126367	3.02005	0.0380197	0.0140987	Otub1	4	1	5.63927	-0.207819
OK	9.24e-05	3.73907	0.0485588	0.00156376	Cox8a	28	1	-3.33231	1.1572
OK	0.00196626	2.88352	0.016506	0.019951	Slc22a19	16	2	1.01241	-9.58137
OK	0.00151911	2.96385	0.0374465	0.0163988	Slc3a2	8	1	-0.83894	2.25946
OK	0.000167664	3.58636	0.0462985	0.00253205	Nxf1	8	1	0.746434	1.4403
OK	8.4e-06	4.30371	0.0493972	0.00019073	Taf6l	2	1	2.14713	4.2192
OK	2.11e-08	5.4813	0.0730633	7.71e-07	Eef1g	6	1	-1.81032	0.649743
OK	0.00540253	2.54894	0.0312655	0.0457571	Gm6445	3	1	2.88047	0.744348
OK	1.17e-08	5.58504	0.0633306	4.42e-07	Incenp	27	5	-27.1943	1.03285
OK	2.9e-21	9.39348	0.125785	2.82e-19	Fth1	4	1	4.83943	-0.193986
OK	1.85e-07	5.08387	0.0651887	5.86e-06	Fen1	7	1	1.05019	3.71816
OK	4.01e-05	3.944	0.0337427	0.000773737	Slc15a3	17	1	1.29259	-0.884833
OK	0.00437252	2.62186	0.0253898	0.0384223	Tmem132a	7	1	-0.437968	3.26957
OK	0.000544864	3.26627	0.0291034	0.00689671	Zp1	16	2	1.09385	-9.51577
OK	0.00238426	2.82227	0.0313887	0.0233953	Ccdc86	13	1	-1.05202	-0.84442
OK	0.00016042	3.59786	0.0421487	0.00244096	Tle4	4	1	4.86479	-1.125
OK	5.87e-14	7.41965	0.0982171	3.7e-12	Psat1	12	1	0.574421	0.508827
OK	0.00390523	2.66016	0.0124261	0.0348903	Gna14	7	1	0.858881	3.74737
OK	0.00512554	2.56724	0.0264502	0.0437338	Pcsk5	3	1	2.90859	0.466068
OK	0.00405291	2.64763	0.033482	0.0360833	Anxa1	9	1	4.11358	-0.809889
OK	3.23e-05	3.9954	0.0409352	0.000640912	Aldh1a1	3	1	1.63007	0.346083
OK	0.00275744	2.77531	0.030723	0.025874	1110059E24Rik	2	1	3.24591	1.66777
OK	0.00591548	2.51715	0.0259301	0.049409	Mamdc2	15	1	0.46132	-6.71583
OK	1.18e-06	4.71934	0.0599842	3.17e-05	Tjp2	22	1	-0.985095	-3.25764
OK	2.88e-07	4.99903	0.0626631	8.77e-06	Ndufb4b	9	1	3.11149	-0.962273
OK	0.000187473	3.55712	0.00940429	0.00277	4931403E22Rik	4	1	4.53733	0.243081
OK	0.00102143	3.08393	0.0390356	0.0117855	Plgrkt	3	1	2.62661	0.616845
OK	0.00243706	2.81524	0.0215435	0.0238421	Ric1	26	7	-3.19624	3.37845
OK	4.33e-05	3.92528	0.0433146	0.000827406	Ermp1	30	9	-2.93568	8.09965
OK	4.47e-20	9.10118	0.11703	4.09e-18	Il33	3	1	1.81055	0.190131
OK	0.00144006	2.98025	0.0245847	0.0156931	Cstf2t	4	1	5.60183	-0.837621
OK	0.00413536	2.64081	0.0215166	0.0366751	Lipk	1	1	-1.13051	-4.11204
OK	0.00102968	3.08154	0.0377357	0.0118568	Lipm	1	1	-1.07406	-4.9362
OK	3.25e-07	4.9757	0.030795	9.78e-06	Ch25h	14	1	3.93654	0.928269
OK	0.00440945	2.619	0.0317919	0.0387024	Pank1	8	1	1.64554	1.51429
OK	5.73e-29	11.1081	0.143088	7.83e-27	Kif20b	2	1	2.26165	4.13375
OK	7.41e-07	4.81355	0.0260634	2.07e-05	Cpeb3	22	1	-1.00292	-3.46837
OK	8.68e-11	6.383	0.0838033	4.16e-09	Ide	5	1	-1.68009	-2.58535
OK	3.76e-61	16.4565	0.210959	1.15e-58	Kif11	7	1	0.966506	4.27434
OK	1.41e-06	4.68377	0.0577549	3.7e-05	Myof	6	1	-2.39439	0.285177
OK	2.62e-08	5.44315	0.0655343	9.43e-07	Cep55	2	1	1.75897	4.11646
OK	0.000119871	3.67298	0.0255602	0.00191268	Pde6c	16	2	0.340158	-10.5102
OK	3.49e-08	5.3919	0.0709772	1.24e-06	Pdlim1	24	3	6.72527	2.21662
OK	0.00160441	2.94699	0.0369047	0.0169794	Tm9sf3	9	1	3.76224	-0.427193
OK	6.79e-24	10.0115	0.111125	7.6e-22	Arhgap19	2	1	1.68728	4.13573
OK	1.8e-12	6.95215	0.0923381	1.02e-10	Pgam1	8	1	0.92244	1.49346
OK	1.86e-05	4.12412	0.0512501	0.000394503	Pi4k2a	5	1	-2.25243	-2.40827
OK	3.05e-21	9.38828	0.12599	2.95e-19	Avpi1	10	1	3.90878	-2.62273
OK	0.00432451	2.62562	0.00931967	0.0380879	Golga7b	3	1	2.79386	0.00892865
OK	4.01e-18	8.59918	0.101364	3.33e-16	Scd3	12	1	0.402885	-0.550949
OK	2.12e-06	4.59924	0.0507694	5.47e-05	Scd4	12	1	0.332131	-0.485443
OK	1.71e-48	14.5866	0.171364	3.53e-46	Scd1	12	1	0.478476	-0.73753
OK	2.32e-05	4.07334	0.011596	0.000476321	Sec31b	4	1	5.03004	-1.75107
OK	0.00466763	2.59953	0.0331411	0.0405352	Ndufb8	9	1	3.45733	0.033357
OK	2.09e-05	4.09737	0.0521227	0.000436525	Kazald1	3	1	1.41913	0.454934
OK	2.16e-13	7.24509	0.0436647	1.3e-11	Elovl3	17	1	1.06561	-0.925972
OK	3.98e-10	6.14567	0.0620947	1.79e-08	2310034G01Rik	2	1	2.00314	3.33241
OK	4.39e-05	3.92228	0.0362086	0.000837072	Mfsd13a	1	1	-1.56994	-4.25885
OK	3.95e-07	4.93786	0.0530938	1.16e-05	Wbp1l	22	1	-0.569709	-3.0073
OK	0.0036102	2.6865	0.0298307	0.0325862	Borcs7	9	1	3.07214	-1.11046
OK	6.9e-14	7.39825	0.0963465	4.32e-12	Col17a1	15	1	2.46673	-4.29592
OK	2.4e-05	4.06494	0.0515161	0.000492479	Xpnpep1	11	1	-1.13365	0.89891
OK	0.00510421	2.56869	0.0139424	0.0436004	Mirt1	23	6	-7.42709	-3.17724
OK	0.00502351	2.57421	0.0297222	0.0430712	Nutf2-ps1	3	1	3.21395	0.399374
OK	0.002684	2.78408	0.0336223	0.025639	Bbip1	3	1	2.67771	1.53326
OK	4.02e-05	3.94307	0.0409036	0.000776103	Acsl5	10	1	5.92558	-3.50526
OK	6.77e-08	5.27127	0.0685749	2.3e-06	Zdhhc6	12	1	0.801914	-0.554684
OK	0.00479786	2.59007	0.0297606	0.0415392	Vwa2	23	6	-7.4877	-3.30076
OK	2.24e-12	6.92088	0.0904052	1.26e-10	Ablim1	5	1	-2.18642	-2.89742
OK	1.16e-06	4.72258	0.0514655	3.13e-05	Gfra1	4	1	5.5278	-0.623805
OK	0.000123952	3.66442	0.0209578	0.00196416	Gm10007	4	1	5.4137	-0.828338
OK	0.000206846	3.53119	0.0292578	0.00299835	E330013P04Rik	4	1	4.68657	-1.5593
OK	0.00489776	2.58297	0.0300597	0.0422138	Zfp950	1	1	0.693674	-4.3898
OK	0.00012824	3.6557	0.0312525	0.00202233	Cdnf	11	1	-1.21466	0.0935477
OK	6.17e-12	6.77624	0.0884281	3.28e-10	Phyh	24	3	6.54163	2.28865
OK	3.82e-07	4.94417	0.0499358	1.13e-05	Gm10857	7	1	0.131174	3.51836
OK	1.21e-12	7.00812	0.0939777	6.97e-11	Gata3	14	1	3.49716	1.231
OK	1.94e-07	5.07454	0.0674803	6.11e-06	Atp5c1	3	1	2.28161	0.217014
OK	9.27e-22	9.51289	0.124043	9.3e-20	Plxdc2	1	1	-2.03805	-3.87675
OK	3.53e-12	6.8563	0.086628	1.95e-10	Nebl	5	1	-2.02711	-3.29807
OK	0.000217144	3.51832	0.03621	0.00312006	Otud1	25	1	-4.22762	-0.536027
OK	0.00185983	2.90101	0.0302033	0.019047	Gm13363	10	1	4.05296	-2.6343
OK	0.00304427	2.74297	0.0226615	0.0280946	Gpr158	11	1	-0.64249	0.287688
OK	4.34e-06	4.44787	0.0584852	0.000105583	Gm10846	10	1	4.97069	-2.1269
OK	0.000230007	3.50302	0.0427888	0.00326161	Pdss1	12	1	0.779564	-0.517211
OK	0.000866694	3.13248	0.0341365	0.0102495	Mastl	2	1	2.15743	4.43682
OK	0.00307519	2.73965	0.0274604	0.0283118	Il1f5	5	1	-3.14161	-2.6969
OK	0.000793913	3.15813	0.0400004	0.0095042	Il1rn	15	1	0.467496	-6.66623
OK	7.04e-08	5.26426	0.0552643	2.38e-06	Dph7	11	1	-0.219007	0.976807
OK	0.00500834	2.57525	0.0288174	0.0429733	Mrpl41	9	1	2.76562	-0.50055
OK	0.00186486	2.90016	0.036636	0.0190816	Tubb4b	7	1	-0.369586	3.09235
OK	5.18e-34	12.1015	0.16056	7.88e-32	Cysrt1	11	1	-0.902582	0.477746
OK	1.02e-24	10.1971	0.126178	1.19e-22	Clic3	5	1	-2.61247	-3.15754
OK	0.00237055	2.82412	0.0328763	0.0232807	Fbxw5	5	1	-3.6425	-3.81208
OK	0.00255105	2.80052	0.0300924	0.0246734	Traf2	19	1	-0.968408	5.50117
OK	2.94e-11	6.54664	0.0847016	1.48e-09	Tmem250-ps	11	1	-0.184726	0.863344
OK	5.94e-06	4.37992	0.0484134	0.00013951	Agpat2	17	1	1.02248	-0.899136
OK	2.44e-07	5.03119	0.0602577	7.54e-06	Surf1	9	1	2.75995	-1.99495
OK	0.00107851	3.06772	0.0260738	0.0123141	Surf2	18	3	7.57482	0.529429
OK	0.0013963	2.98969	0.0352844	0.0152815	Rxra	25	1	-4.21054	-0.542708
OK	3.76e-12	6.84744	0.0919052	2.06e-10	Set	14	1	3.62804	0.725715
OK	0.000649324	3.21628	0.0353517	0.00797279	Ptges	6	1	-2.30558	0.455461
OK	0.000351966	3.38804	0.0268682	0.00472049	Plpp7	16	2	0.748149	-9.87124
OK	4.43e-05	3.91959	0.033575	0.00084228	Fpgs	12	1	0.0192905	0.191097
OK	0.00373354	2.67526	0.0233652	0.033526	Rpl12	9	1	3.3883	0.0581695
OK	0.0001127	3.6887	0.0225566	0.00181467	Lmx1b	9	1	2.82454	-2.02828
OK	0.000109019	3.69715	0.0441901	0.00177154	Stom	8	1	1.06439	1.32015
OK	0.00191274	2.8922	0.036109	0.019528	Rbm18	3	1	1.43871	0.456321
OK	3.78e-12	6.84655	0.0921036	2.06e-10	675440	3	1	3.27301	0.687436
OK	0.00162983	2.94213	-0.0008	0.0169794	Olfr350	21	5	-28.4733	1.02157
OK	0.000467345	3.30948	0.0166746	0.0060251	Zbtb26	25	1	-3.35541	-1.54186
OK	8.45e-08	5.23065	0.0624804	2.79e-06	Lhx2	30	9	-2.91845	8.101
OK	0.00559722	2.53657	0.0288316	0.0470761	Acvr2a	23	6	-7.40226	-3.22442
OK	0.00339077	2.70739	0.0102388	0.0308216	Lypd6b	10	1	4.9854	-2.81023
OK	1.2e-05	4.22316	0.0232627	0.000265423	Gm13497	9	1	2.91403	-1.86327
OK	0.00280012	2.77031	0.000596573	0.0261569	Tnfaip6	4	1	4.82009	-1.43282
OK	0.000335523	3.40114	0.0125664	0.00453386	Rprm	7	1	-0.0456287	3.25526
OK	6.76e-09	5.67927	0.00984752	2.62e-07	A930012O16Rik	9	1	2.81917	-0.105836
OK	0.000218985	3.51608	0.00890252	0.0031406	Gm13544	16	2	0.339579	-10.5153
OK	0.00136284	2.99709	0.0347296	0.0149733	Pkp4	25	1	-3.59569	-0.530225
OK	3.24e-23	9.85571	0.127451	3.56e-21	Dapl1	1	1	-1.39851	-4.5301
OK	0.00145928	2.97619	0.0377095	0.0158724	Gm13552	3	1	2.67826	0.727726
OK	2.13e-05	4.0927	0.0308706	0.000444425	Dpp4	6	1	-2.42728	-0.518642
OK	1.22e-86	19.6936	0.261274	7.2e-84	Spc25	2	1	1.82896	4.22674
OK	0.000219982	3.51487	0.0144708	0.00314927	Dhrs9	19	1	-0.993455	5.44872
OK	0.00419163	2.63623	0.0297882	0.0370882	Mettl8	1	1	-1.26911	-4.27146
OK	0.000199917	3.54019	0.0123585	0.00292247	Dlx2	14	1	4.39672	1.87263
OK	6.41e-07	4.84267	0.062952	1.82e-05	Itga6	8	1	1.38834	2.26296
OK	1.27e-12	7.00094	0.0912682	7.3e-11	Cdca7	3	1	1.48312	0.0958449
OK	0.000602005	3.23793	0.0416739	0.00751639	Atp5g3	3	1	3.10742	0.312057
OK	7.72e-07	4.80555	0.0398225	2.15e-05	Hoxd3os1	4	1	5.45568	-0.823196
OK	3.26e-07	4.97533	0.0464604	9.79e-06	Hoxd3	4	1	5.40819	-0.919038
OK	0.000101323	3.71569	0.0255006	0.00168464	Ttc30a1	8	1	0.928646	0.922799
OK	4.54e-10	6.12465	0.0639513	2.02e-08	Plekha3	4	1	5.42704	-1.04088
OK	1.06e-05	4.25131	0.0554028	0.00023574	Mir684-1	3	1	3.25664	0.489771
OK	4.07e-05	3.93996	0.046394	0.000783601	Itgav	1	1	0.594859	-4.38975
OK	1.65e-10	6.28381	0.0764753	7.68e-09	Calcrl	29	8	-1.84524	2.40434
OK	5.12e-51	14.9779	0.201035	1.15e-48	Selenoh	2	1	1.9597	3.31419
OK	6.61e-05	3.8225	0.00395055	0.00118304	Olfr1085	11	1	-1.1453	0.219939
OK	0.00162983	2.94213	-0.0008	0.0169794	Olfr1161	21	5	-28.4816	1.00496
OK	0.000122023	3.66843	0.02671	0.00193894	Olfr1201	28	1	-3.82917	1.18354
OK	2.83e-06	4.53858	0.0334453	7.11e-05	Olfr1239	5	1	-3.10652	-2.75126
OK	7.75e-05	3.78283	0.0328825	0.00134651	Olfr1269	18	3	6.8917	0.827698
OK	0.000131197	3.64985	0.0281125	0.00206188	Agbl2	15	1	2.11791	-5.2117
OK	0.000355055	3.38565	0.0434242	0.00475915	Ptpmt1	5	1	-2.90162	-2.53758
OK	1.08e-10	6.34881	0.0558481	5.15e-09	Nr1h3	12	1	0.522794	-0.747898
OK	8.85e-06	4.29209	0.0467869	0.000199416	1110051M20Rik	13	1	-1.02282	-0.84826
OK	0.0024017	2.81993	0.017224	0.0235388	100862052	2	1	2.2198	4.21779
OK	0.00407941	2.64543	0.0306225	0.0362733	Dgkz	26	7	-3.47202	3.61445
OK	1.08e-05	4.24757	0.033991	0.000239471	Creb3l1	1	1	-1.41791	-4.65457
OK	0.000297128	3.43422	0.0427633	0.00406728	Large2	15	1	2.65703	-5.78823
OK	2.46e-12	6.90815	0.0390616	1.37e-10	Tspan18	12	1	0.471272	-0.696408
OK	7.23e-05	3.80031	0.0261919	0.00127234	Gm13889	15	1	2.74302	-5.88127
OK	6.86e-05	3.81302	0.0479893	0.00122172	Apip	14	1	3.91799	0.942699
OK	2.48e-30	11.3852	0.148746	3.51e-28	Ehf	1	1	-1.80016	-4.08912
OK	3.8e-05	3.95651	0.0500053	0.000741829	Cat	17	1	1.32737	-0.592181
OK	0.000833668	3.14386	0.0382558	0.00992319	Cd59a	4	1	4.18857	0.103018
OK	0.0009586	3.10277	0.0372174	0.011177	Cstf3	4	1	4.75723	-1.53419
OK	2.68e-07	5.01322	0.0662164	8.23e-06	Pin1rt1	3	1	2.60002	0.874608
OK	0.000126373	3.65946	0.046974	0.00199564	Eif3m	11	1	-1.57378	0.477008
OK	6.76e-05	3.81672	0.0488351	0.00120721	Lgr4	10	1	4.98348	-2.25686
OK	2.59e-18	8.64953	0.114699	2.16e-16	Ccdc34	7	1	0.746795	3.75861
OK	2.6e-12	6.89987	0.0855272	1.45e-10	Bbox1	1	1	-0.97631	-4.31529
OK	9.98e-05	3.71948	0.0308932	0.00166201	Fibin	5	1	-2.45132	-3.00141
OK	4.84e-10	6.11468	0.0767016	2.14e-08	Muc15	1	1	-1.3249	-4.62211
OK	0.00254361	2.80146	0.0037509	0.024661	Olfr1318	18	3	6.9283	0.812817
OK	6.9e-07	4.82775	0.0496979	1.95e-05	Grem1	8	1	0.411569	2.1267
OK	2.27e-34	12.1692	0.152298	3.52e-32	Arhgap11a	7	1	0.0766151	3.71028
OK	2.27e-29	11.1904	0.152937	3.16e-27	Gm21596	14	1	3.34923	1.18724
OK	0.00196894	2.8831	0.0119856	0.019951	Zfp770	6	1	-2.16281	0.448133
OK	0.00124153	3.0254	0.0362295	0.013899	Spred1	8	1	0.542826	0.877474
OK	0.00131066	3.00897	0.0326961	0.0145382	Rasgrp1	18	3	6.86649	0.842757
OK	5.5e-07	4.87294	0.0548933	1.58e-05	Thbs1	13	1	-0.699318	-0.0368215
OK	1.31e-62	16.6585	0.216697	4.18e-60	Bub1b	7	1	0.629622	4.20009
OK	0.000201367	3.53829	0.042006	0.00294121	Ivd	2	1	2.3927	3.33763
OK	1.82e-58	16.0781	0.204277	4.99e-56	Knl1	2	1	1.73248	4.29285
OK	0.000854824	3.13652	0.0376462	0.0101225	Rad51	7	1	1.0441	4.5505
OK	0.000228551	3.50471	0.0122276	0.0032514	Gchfr	26	7	-3.59655	3.7072
OK	3.38e-09	5.79659	0.070015	1.35e-07	Rhov	22	1	-0.93229	-3.14359
OK	6.4e-22	9.55135	0.103151	6.5e-20	Oip5	2	1	1.88852	4.27775
OK	1.17e-67	17.3399	0.229103	4.28e-65	Nusap1	7	1	1.10135	4.33894
OK	2.73e-07	5.00931	0.0451266	8.36e-06	Ndufaf1	9	1	3.06426	-1.15238
OK	0.00272905	2.77868	-0.000914286	0.025639	Itpka	20	4	1.94166	19.2197
OK	0.000321076	3.41316	0.0384229	0.00436226	Rpap1	7	1	-0.336161	3.24232
OK	3.88e-07	4.94117	0.062611	1.14e-05	Tgm5	4	1	5.62322	-0.324582
OK	7.92e-07	4.8003	0.0639927	2.19e-05	B2m	9	1	3.35167	-0.776827
OK	0.00039337	3.35742	0.025327	0.00519688	Duox2	5	1	-3.59416	-3.78786
OK	0.00155504	2.95664	0.0367017	0.0166847	Duoxa1	26	7	-3.59179	3.70771
OK	2.58e-06	4.55821	0.0582831	6.51e-05	Dut	23	6	-7.51328	-3.26553
OK	3.79e-11	6.50852	0.0805768	1.89e-09	Secisbp2l	24	3	6.60807	2.29613
OK	3.19e-08	5.40793	0.0561749	1.14e-06	Usp50	4	1	4.79687	0.30849
OK	0.00193174	2.8891	0.0357027	0.0196782	Blvra	24	3	6.21738	2.28253
OK	1.43e-81	19.0934	0.249617	7.83e-79	Ncaph	7	1	0.749043	4.2532
OK	0.000244438	3.48678	0.0451931	0.00343275	Itpripl1	9	1	3.88382	-0.546026
OK	0.000360254	3.38165	0.0387068	0.00480639	Prom2	5	1	-3.18337	-3.60342
OK	1.24e-06	4.70904	0.0600391	3.32e-05	Mall	1	1	-1.4136	-4.16756
OK	2.09e-30	11.4001	0.140829	2.98e-28	Bub1	2	1	1.86462	4.07618
OK	4.64e-05	3.9089	0.0328618	0.000876819	Acoxl	26	7	-3.5657	3.69202
OK	0.000202991	3.53616	0.0410405	0.00295558	Zc3h6	3	1	2.48275	0.105847
OK	3.4e-75	18.3107	0.247357	1.56e-72	Ckap2l	2	1	1.81305	4.17313
OK	1.74e-08	5.5152	0.0475841	6.49e-07	Tgm3	5	1	-2.24524	-2.70733
OK	1.41e-06	4.68298	0.0616958	3.71e-05	Snrpb	28	1	-3.17676	0.97932
OK	0.00274187	2.77715	0.0335473	0.0257384	Nop56	10	1	3.9811	-2.5191
OK	0.000102798	3.71204	0.0476255	0.00170053	Itpa	11	1	0.0942749	1.13946
OK	5.37e-06	4.40186	0.0501861	0.000127424	Smox	6	1	-2.40983	-0.510726
OK	2.58e-06	4.55849	0.0599781	6.51e-05	Prnp	1	1	-0.838899	-4.32928
OK	1.35e-10	6.31459	0.0808363	6.36e-09	Jag1	10	1	4.5883	-2.52498
OK	0.00138094	2.99307	0.0324546	0.0151349	Ism1	25	1	-3.73425	-0.528949
OK	5.91e-05	3.85002	0.0285446	0.00107873	Sstr4	30	9	-2.94407	8.12263
OK	0.00104202	3.07799	0.0317201	0.0119809	Cst12	30	9	-2.9828	8.15926
OK	2.82e-26	10.5402	0.141197	3.48e-24	Cst3	4	1	5.28808	-1.11427
OK	0.000163492	3.59293	0.0245062	0.00248112	100504621	2	1	2.1057	2.79899
OK	0.00218801	2.8497	0.032635	0.0217956	Pygb	13	1	0.341498	-1.91812
OK	1.17e-06	4.72184	0.0440246	3.14e-05	Gm14151	18	3	7.07296	0.746074
OK	4.97e-05	3.89193	0.0275611	0.000929741	Gm14147	18	3	6.98901	0.775806
OK	0.000981825	3.09568	0.0370408	0.0114088	Sdcbp2	1	1	-1.7932	-5.04589
OK	0.00415831	2.63894	0.0329203	0.036836	Id1	9	1	3.83428	0.178997
OK	3.44e-58	16.0385	0.198529	9.19e-56	Tpx2	19	1	-0.0359653	4.98129
OK	0.00118636	3.03912	0.0248561	0.0133583	Dnmt3b	14	1	3.78168	0.771806
OK	0.000111891	3.69054	0.0337881	0.00180416	Bpifa5	15	1	2.44826	-4.34698
OK	0.000286662	3.44393	0.0433437	0.00394678	Ahcy	13	1	-0.630132	-0.371013
OK	3.36e-05	3.98599	0.0489356	0.000663364	Map1lc3a	6	1	-2.27113	0.0719439
OK	0.000723064	3.18528	0.0382636	0.00876636	Acss2	12	1	0.655574	-0.650984
OK	0.000723117	3.18526	0.0390594	0.00876636	Gss	3	1	1.4734	0.43445
OK	0.000199956	3.54014	0.0414967	0.00292247	Rbm39	4	1	4.77316	-1.69777
OK	0.000747725	3.17557	0.0194795	0.00901707	Cnbd2	23	6	-7.50587	-3.27697
OK	0.00374693	2.67406	0.0329496	0.033633	100046034	16	2	0.913911	-9.37496
OK	8.55e-05	3.75841	0.0197708	0.00146065	Lbp	12	1	0.202228	0.522763
OK	1.23e-13	7.32095	0.0803688	7.52e-12	Adig	26	7	-3.57448	3.68807
OK	0.000104255	3.70848	0.0432387	0.00171476	Arhgap40	1	1	-1.56346	-4.1907
OK	6.71e-11	6.42234	0.0796833	3.28e-09	Fam83d	8	1	0.806037	2.0909
OK	0.00012026	3.67215	0.0295814	0.00191624	Wfdc5	1	1	-1.64756	-5.05474
OK	2.72e-09	5.83282	0.0702404	1.1e-07	Wfdc3	4	1	4.9764	-0.351294
OK	5.26e-137	24.8861	0.328221	6.36e-134	Ube2c	7	1	0.765043	3.85262
OK	0.002588	2.79587	0.0268138	0.0249677	Snx21	7	1	-0.417479	3.15978
OK	0.00053423	3.27185	0.0415883	0.00677705	Ctsa	13	1	-1.71831	-0.894344
OK	0.00272905	2.77868	-0.000914286	0.025639	Cd40	20	4	1.96271	19.2
OK	0.00284001	2.7657	0.0313312	0.0264756	Zmynd8	6	1	-2.2899	-0.338728
OK	0.00276717	2.77417	0.0356373	0.0259531	Ube2v1	3	1	3.26385	0.589852
OK	0.0054794	2.54401	0.0191352	0.046291	Ripor3	1	1	-1.82678	-3.95785
OK	4.92e-05	3.89447	0.00146777	0.000921563	Nfatc2	5	1	-2.31493	-2.97067
OK	1.4e-42	13.6263	0.177214	2.5e-40	Aurka	19	1	0.107874	4.88035
OK	0.000311512	3.42139	0.043676	0.00423734	Rae1	15	1	2.64785	-5.77658
OK	0.00326093	2.72032	0.0309951	0.0298542	Ctcfl	10	1	4.34	-2.55386
OK	0.000102757	3.71214	0.0290155	0.00170053	Ctcflos	16	2	1.36377	-8.91508
OK	3.52e-06	4.49232	0.0557973	8.72e-05	Nelfcd	11	1	-1.11938	0.920878
OK	0.000565754	3.25561	0.0399147	0.00711241	Prelid3b	1	1	0.5449	-4.44522
OK	0.000115361	3.68276	0.0247565	0.00185361	Edn3	9	1	2.8654	-1.90627
OK	3.1e-05	4.00505	0.0524636	0.000618297	Psma7	3	1	2.89497	0.502321
OK	0.000131911	3.64846	0.0334766	0.00207136	Lama5	23	6	-7.47532	-3.24164
OK	0.00134872	3.00027	0.0369823	0.0148599	Gid8	5	1	-1.6479	-2.18494
OK	0.000441706	3.32524	0.0427168	0.00574618	100862056	10	1	4.94135	-2.32079
OK	2.8e-07	5.00429	0.065558	8.55e-06	Ppdpf	5	1	-2.68301	-3.12159
OK	0.00272905	2.77868	-0.000914286	0.025639	Abhd16b	20	4	1.97579	19.1876
OK	0.000795281	3.15763	0.039734	0.0095156	Zfp512b	3	1	2.82049	0.647874
OK	0.000985213	3.09465	0.0367777	0.0114365	Samd10	1	1	-1.8865	-3.55565
OK	0.000438652	3.32718	0.0349087	0.00571293	Rgs19	26	7	-3.58053	3.69313
OK	1.65e-08	5.52503	0.0563792	6.15e-07	Fabp5	22	1	-0.776754	-2.65618
OK	2.6e-05	4.04602	0.0110712	0.000527884	Pmp2	18	3	7.97057	0.531103
OK	2.06e-20	9.18481	0.111756	1.92e-18	Car2	22	1	-0.91219	-3.18446
OK	9.54e-05	3.73077	0.0339955	0.00160085	Cyp7b1	3	1	2.87712	0.677696
OK	0.000359559	3.38218	0.0364908	0.00479991	Pde7a	29	8	-1.64429	2.32619
OK	1.16e-06	4.72329	0.0587083	3.12e-05	Gyg	3	1	2.0012	0.629716
OK	5.05e-43	13.7004	0.17712	9.28e-41	Ect2	7	1	0.810528	4.41252
OK	0.00204934	2.87047	0.0351677	0.020611	Skil	4	1	4.53358	-1.21519
OK	9.12e-07	4.772	0.0471742	2.5e-05	Sox2	11	1	-1.17222	0.231368
OK	6.1e-16	8.00251	0.105608	4.44e-14	Acad9	12	1	0.220265	-0.591982
OK	5.87e-61	16.4296	0.203173	1.77e-58	Ccna2	7	1	0.435977	4.02756
OK	0.0022238	2.84454	0.0328565	0.0220946	Il2	3	1	3.30538	0.364872
OK	0.0033026	2.71612	0.0331101	0.0302116	Nudt6	3	1	1.4689	0.403931
OK	1.27e-06	4.70525	0.0389459	3.38e-05	Ankrd50	24	3	6.68702	2.22955
OK	0.000565933	3.25552	0.0378347	0.00711241	Plk4	7	1	0.522651	3.90883
OK	8.01e-06	4.31428	0.0374443	0.00018273	Gm9442	2	1	2.12288	3.03711
OK	5.79e-15	7.72049	0.0913116	3.98e-13	Postn	31	2	-0.136411	-10.0018
OK	2.03e-17	8.41112	0.11268	1.57e-15	Exosc8	14	1	3.33406	1.39272
OK	0.00265401	2.78772	0.0332218	0.0255081	Pfn2	1	1	-1.13979	-4.24091
OK	8.62e-10	6.02196	0.0232078	3.72e-08	Gm16527	17	1	1.12046	-0.926577
OK	0.000188257	3.55602	0.0277624	0.00277979	Gm9696	1	1	-1.87436	-5.16572
OK	3.97e-07	4.93685	0.0359952	1.17e-05	Aadacl2	1	1	-1.82364	-5.12665
OK	2.88e-10	6.19671	0.0826208	1.31e-08	Aadac	1	1	-0.822755	-4.82343
OK	5.93e-11	6.44103	0.0804414	2.91e-09	Mbnl1	15	1	2.70933	-4.03607
OK	0.0056552	2.53296	0.032237	0.0474768	100504925	3	1	3.45942	0.429114
OK	0.00410356	2.64343	0.0302154	0.0364354	Rap2b	9	1	3.80612	-0.482635
OK	0.00207446	2.86661	0.00601128	0.0208089	Arhgef26	5	1	-3.61857	-3.79541
OK	0.000662997	3.21029	0.0403366	0.00811898	Dhx36	14	1	3.74477	0.585531
OK	0.00272905	2.77868	-0.000914286	0.025639	Vmn2r1	20	4	1.99357	19.168
OK	0.000303427	3.42853	0.0439927	0.00413962	Ssr3	9	1	3.74756	-0.147455
OK	0.0019945	2.87903	0.0363945	0.0201566	Tiparp	4	1	5.30366	-0.907335
OK	5.92e-06	4.38068	0.0569	0.000139207	Ccnl1	4	1	5.14342	-1.22608
OK	2.66e-15	7.8193	0.0880271	1.88e-13	Mlf1	7	1	1.32902	4.4133
OK	6.69e-15	7.70209	0.101398	4.56e-13	Rarres1	1	1	-1.6271	-4.52244
OK	1.42e-06	4.68206	0.0506727	3.72e-05	Schip1	8	1	0.406603	1.05053
OK	1.49e-05	4.17432	0.0497631	0.000323403	Smc4	2	1	3.22455	2.22867
OK	2.38e-06	4.57478	0.0587924	6.07e-05	Trim59	2	1	2.49106	3.57622
OK	0.00162983	2.94213	-0.0008	0.0169794	Platr10	21	5	-28.5381	0.966647
OK	9.02e-05	3.7449	0.00781488	0.00153128	Fstl5	18	3	11.6713	3.03644
OK	1.01e-31	11.6611	0.147766	1.47e-29	4930579G24Rik	2	1	1.67987	4.17224
OK	0.000490456	3.29595	0.00594744	0.00628774	Gucy1b1	4	1	4.59803	-1.76522
OK	3.05e-07	4.98805	0.0471169	9.21e-06	Map9	17	1	1.9609	-0.345774
OK	8.45e-06	4.30226	0.0521586	0.000191794	Lrat	5	1	-3.56034	-3.77264
OK	0.00532335	2.55409	0.0242842	0.0451698	Gm6525	31	2	-0.0196145	-9.88115
OK	0.00307815	2.73934	0.0244449	0.0283276	Tigd4	10	1	5.97042	-3.54284
OK	1.4e-05	4.18892	0.0522655	0.000304723	Tmem154	20	4	1.92693	19.2028
OK	5.61e-07	4.86877	0.0464797	1.61e-05	Snord73a	1	1	-0.79769	-4.43317
OK	0.0025507	2.80056	0.0261317	0.0246734	Cd1d2	12	1	0.093008	0.0737783
OK	7.47e-07	4.81214	0.0526851	2.09e-05	Cd1d1	12	1	0.47652	-0.344589
OK	0.000989143	3.09347	0.00181639	0.0114648	Fcrl1	5	1	-3.08643	-3.78712
OK	2.39e-135	24.7324	0.335619	2.5e-132	Crabp2	1	1	-0.544246	-4.69947
OK	8.37e-05	3.7638	0.0214056	0.0014359	Ttc24	15	1	2.09448	-5.15891
OK	5.53e-38	12.8305	0.166271	9.14e-36	Iqgap3	7	1	1.04976	4.47094
OK	9.05e-29	11.0672	0.139434	1.22e-26	Rhbg	1	1	-1.6498	-3.31516
OK	2.16e-06	4.59546	0.0600922	5.55e-05	Cct3	11	1	-0.134409	0.651076
OK	8.63e-06	4.29776	0.0558219	0.000195343	Glmp	9	1	3.72385	-0.184181
OK	8.86e-05	3.74957	0.0486134	0.00150749	Tmem79	15	1	2.72773	-5.87082
OK	0.00544995	2.54589	0.0244777	0.0460907	Bglap3	1	1	-1.89122	-3.91262
OK	4.97e-06	4.41861	0.0582131	0.000118796	Lmna	10	1	4.96364	-2.60717
OK	1.53e-09	5.92834	0.0745864	6.38e-08	Mex3a	14	1	3.36463	1.32373
OK	1.35e-90	20.1498	0.274011	8.39e-88	Rab25	5	1	-2.74354	-3.15632
OK	0.000540816	3.26838	0.039576	0.00685071	Khdc4	18	3	7.59732	0.526982
OK	1.31e-05	4.2048	0.039045	0.000286527	Syt11	16	2	1.30283	-9.02908
OK	0.000138094	3.63667	0.0311464	0.00215659	Fam189b	11	1	-1.60133	-0.136674
OK	2.02e-05	4.1055	0.0528438	0.000422603	Krtcap2	9	1	3.95526	-0.0104907
OK	4.22e-05	3.9317	0.0498321	0.000808944	Efna1	13	1	-1.16542	-0.640748
OK	3.73e-07	4.94899	0.0637576	1.11e-05	Efna3	1	1	-1.69633	-3.8939
OK	2.22e-05	4.08368	0.0456694	0.000458485	Adam15	10	1	4.53525	-4.0423
OK	7.19e-05	3.80159	0.045171	0.00126964	Gm15417	4	1	4.53422	-0.246705
OK	9.94e-32	11.6622	0.157403	1.46e-29	Cks1b	2	1	1.82642	3.18264
OK	0.00054005	3.26879	0.0364518	0.00684709	Shc1	26	7	-3.38951	3.5016
OK	0.00149032	2.96973	0.0373954	0.016164	Ilf2	3	1	1.26102	0.607801
OK	1.88e-06	4.62464	0.0593272	4.87e-05	S100a13	3	1	2.80595	1.41667
OK	6.77e-09	5.67907	0.0756364	2.62e-07	S100a16	1	1	-1.96063	-4.79585
OK	1.51e-76	18.4793	0.25161	7.56e-74	S100a6	4	1	5.11195	-0.360978
OK	0.00024207	3.48938	0.0329073	0.00340575	Pglyrp4	1	1	-2.13338	-4.03459
OK	0.00481134	2.5891	0.0260081	0.0416252	4930529C04Rik	16	2	0.829511	-9.7392
OK	7.76e-20	9.04101	0.110104	7.02e-18	Pglyrp3	1	1	-1.5681	-4.12356
OK	0.00066569	3.20913	0.0278005	0.00814761	Sprr2a1	6	1	-2.57352	0.157406
OK	0.00372943	2.67563	0.0281406	0.0335021	Sprr2a2	6	1	-2.79032	0.435978
OK	0.000152034	3.61181	0.0181954	0.00234128	Sprr2a3	6	1	-2.62481	0.216699
OK	5.39e-06	4.40094	0.0212484	0.00012783	Sprr2h	1	1	-1.81344	-5.16995
OK	2.29e-11	6.58401	0.0298338	1.16e-09	Sprr1b	1	1	-2.21891	-4.53662
OK	2.41e-207	30.7055	0.417493	6.9e-204	Sprr1a	1	1	-1.52458	-4.23821
OK	9.84e-05	3.72313	0.0406291	0.00164088	Sprr4	1	1	-1.66025	-4.1477
OK	3.53e-07	4.95947	0.0585084	1.05e-05	Ivl	5	1	-2.33824	-2.59884
OK	5.28e-05	3.87756	0.0453728	0.000980016	Crct1	1	1	-1.43721	-3.69877
OK	6.66e-05	3.82055	0.0105229	0.00119056	100503169	1	1	-1.964	-5.03579
OK	6.07e-05	3.84333	0.0167905	0.00110157	Flg	1	1	-1.82982	-5.20037
OK	3.66e-19	8.87005	0.119695	3.23e-17	S100a10	14	1	3.58433	1.23231
OK	1.23e-25	10.4009	0.13696	1.49e-23	Them5	1	1	-1.07641	-4.34194
OK	0.00251054	2.80568	0.0356963	0.0243854	Rpl31-ps11	9	1	3.07997	-0.366812
OK	2.29e-06	4.58354	0.0577537	5.85e-05	Tuft1	22	1	-0.786591	-2.94351
OK	4.62e-05	3.90973	0.0394693	0.000874504	BC021767	4	1	5.60513	-0.286096
OK	1.17e-08	5.58485	0.0641853	4.42e-07	Anxa9	5	1	-3.13733	-3.76336
OK	0.00190164	2.89403	0.020032	0.0194233	Hormad1	25	1	-4.25237	-0.520268
OK	1.35e-05	4.19697	0.0537028	0.00029526	Ensa	13	1	0.364011	-1.92728
OK	8.72e-12	6.72592	0.0811371	4.53e-10	Ecm1	10	1	4.04993	-2.62522
OK	0.00154814	2.95801	0.0364513	0.0166587	Tars2	26	7	-3.45522	3.6277
OK	0.0050644	2.5714	0.0135562	0.0433409	C920021L13Rik	1	1	-1.64169	-4.1545
OK	0.000355715	3.38514	0.027211	0.00476243	Aph1a	29	8	-1.87114	2.34293
OK	0.00511234	2.56814	0.0238825	0.0436535	Anp32e	10	1	3.99351	-2.6141
OK	6.41e-20	9.06196	0.0983757	5.84e-18	Hist2h3c2	27	5	-27.1746	1.01205
OK	7.44e-20	9.04564	0.0985906	6.75e-18	Hist2h3c1	27	5	-27.0108	1.07883
OK	9.91e-24	9.97399	0.109138	1.1e-21	Hist2h3b	27	5	-26.8857	1.05177
OK	5.4e-09	5.71754	0.0747983	2.12e-07	Rbm8a	2	1	1.78329	3.08337
OK	4.6e-06	4.43506	0.0562246	0.000110885	Nudt17	12	1	0.407193	-1.0946
OK	1.22e-43	13.8032	0.182585	2.26e-41	Fmo5	5	1	-1.61961	-2.33692
OK	9.31e-21	9.26993	0.0685561	8.87e-19	Hmgcs2	12	1	0.0109265	0.428375
OK	1.29e-10	6.32223	0.0824617	6.07e-09	Phgdh	11	1	-0.172943	0.637714
OK	5.68e-114	22.659	0.309738	4.83e-111	Gm5853	2	1	2.98483	2.1024
OK	1.2e-20	9.24266	0.110988	1.13e-18	Ttf2	2	1	1.89101	3.90697
OK	0.00131471	3.00804	0.00283906	0.014562	Cd101	22	1	-0.701974	-2.856
OK	0.00244785	2.81382	0.0289312	0.0238843	Igsf3	1	1	0.366073	-4.24237
OK	0.00199934	2.87827	0.0215172	0.0201966	Ngf	2	1	2.35615	2.87613
OK	0.000637929	3.22136	0.0392846	0.0078581	Sike1	8	1	1.22113	1.16563
OK	6.39e-05	3.83066	0.0290836	0.00114626	Phtf1os	6	1	-2.56702	-0.031136
OK	0.000554246	3.26144	0.0414896	0.00700003	Gm6485	4	1	4.40602	-1.29779
OK	0.00130661	3.00991	0.0371817	0.0145003	Ddx20	8	1	0.962732	1.28803
OK	0.000366839	3.37667	0.0423077	0.00488007	Wdr77	8	1	0.368123	1.89503
OK	0.00016791	3.58598	0.0181308	0.00253311	AI504432	10	1	5.9658	-3.54084
OK	1.03e-07	5.19422	0.0620539	3.36e-06	Rbm15	10	1	4.12506	-2.65589
OK	0.0055413	2.54008	0.0321412	0.0467084	Gstm5	1	1	-0.71928	-4.43302
OK	0.000292855	3.43815	0.0230365	0.00402168	Gstm3	5	1	-2.29719	-3.00374
OK	0.000306369	3.42591	0.0432316	0.00417233	Gstm2	9	1	3.9898	0.186664
OK	6.63e-06	4.35563	0.0458593	0.00015418	Sort1	5	1	-2.08542	-3.12997
OK	8.67e-13	7.05441	0.0914112	5.06e-11	Psrc1	19	1	-0.483144	5.25659
OK	6.43e-07	4.84179	0.0614277	1.82e-05	Gpsm2	19	1	0.0241145	4.94063
OK	0.0004122	3.34447	0.0412895	0.00541449	Vav3	17	1	1.29428	-0.721199
OK	0.00462126	2.60295	0.0270733	0.0402537	Cdc14a	3	1	2.7437	0.659159
OK	9.64e-07	4.76088	0.0609069	2.63e-05	Palmd	4	1	4.67827	-1.29589
OK	0.000120137	3.67241	0.00164826	0.00191561	Tmem56	12	1	0.500829	-0.689773
OK	1.29e-06	4.70221	0.050357	3.42e-05	Abca4	15	1	2.14911	-5.26285
OK	3.55e-11	6.51845	0.0848995	1.77e-09	Gclm	3	1	2.30842	1.11592
OK	2.52e-09	5.84602	0.0776832	1.02e-07	Gm17494	6	1	-2.51025	0.760727
OK	0.000181854	3.56511	0.00132821	0.00269738	Ndst4	8	1	0.487331	2.12982
OK	0.00118684	3.039	0.028191	0.0133583	Ank2	1	1	0.500517	-4.40681
OK	0.00025041	3.48032	0.00836439	0.00349949	Pitx2	25	1	-3.37946	-1.51561
OK	4.03e-18	8.59884	0.0958596	3.33e-16	Elovl6	17	1	0.918685	-0.881157
OK	5.85e-08	5.29822	0.0694922	2.01e-06	Gar1	14	1	3.19333	1.23288
OK	2.78e-05	4.03108	0.0508868	0.000558652	Pla2g12a	11	1	-0.275433	0.79771
OK	0.000281725	3.44862	0.0439698	0.00389211	Casp6	3	1	2.2951	1.17071
OK	0.00340888	2.70562	0.026986	0.0309617	Cyp2u1	31	2	-0.0945498	-9.99704
OK	0.00434663	2.62389	0.0311532	0.0382386	Sgms2	4	1	5.01463	-1.17935
OK	0.00465598	2.60038	0.00322302	0.0405065	Gstcd	5	1	-2.16737	-2.9491
OK	0.00202408	2.87438	0.0243476	0.0203748	Tacr3	15	1	2.06004	-5.11964
OK	1.34e-22	9.71195	0.124985	1.43e-20	Cenpe	7	1	0.912695	3.90182
OK	0.00477792	2.5915	0.0241576	0.0413828	Ppp3ca	10	1	5.30206	-3.08918
OK	0.000984086	3.09499	0.0375318	0.0114292	Trmt10a	2	1	2.07177	3.02295
OK	0.00154348	2.95894	0.0366883	0.0166307	Adh7	8	1	1.68495	1.96913
OK	3.75e-47	14.3743	0.126802	7.49e-45	Adh1	17	1	1.16703	-0.879791
OK	0.00430314	2.62731	0.000618598	0.0379579	Adh6a	1	1	0.494569	-4.39932
OK	0.000204973	3.5336	0.0414827	0.00297684	Mir1956	2	1	2.47845	2.92283
OK	8.91e-05	3.74817	0.0324722	0.0015148	Bmpr1b	3	1	2.52762	1.64407
OK	1.52e-12	6.9754	0.0923296	8.71e-11	Lmo4	3	1	2.16609	0.670491
OK	7.53e-08	5.25193	0.0693422	2.53e-06	Selenof	3	1	2.87285	0.457191
OK	0.00514388	2.566	0.0321272	0.0438413	Bcl10	1	1	0.918513	-4.44035
OK	0.00371598	2.67684	0.0233789	0.0333944	Ssx2ip	4	1	4.82547	-0.592008
OK	0.00468416	2.59831	0.00337852	0.0406474	Msh4	22	1	-0.807231	-3.03219
OK	0.00179423	2.91224	0.0180108	0.0184658	Slc44a5	16	2	1.03098	-9.52538
OK	0.00272905	2.77868	-0.000914286	0.025639	Tnni3k	20	4	1.98088	19.1851
OK	7.57e-08	5.25075	0.0661524	2.54e-06	Zranb2	4	1	4.87553	-0.489804
OK	0.00223772	2.84255	0.0321667	0.0221945	Srsf11	10	1	4.94375	-2.77526
OK	4.08e-49	14.6841	0.177073	8.67e-47	Depdc1a	2	1	1.65987	4.2736
OK	0.000291187	3.43969	0.0431857	0.00400116	Tmem68	3	1	2.63852	1.2781
OK	0.00162983	2.94213	-0.0008	0.0169794	2210414B05Rik	21	5	-28.4947	1.00965
OK	0.000633839	3.2232	0.0203463	0.00782871	Plag1	4	1	5.0998	-0.582677
OK	0.00437227	2.62188	0.0312279	0.0384223	Sdr16c5	17	1	1.57525	-1.43236
OK	5.49e-59	16.1521	0.211064	1.56e-56	Sdr16c6	17	1	1.51876	-1.49879
OK	6.29e-07	4.84637	0.0556347	1.79e-05	Sdcbp	16	2	0.338997	-10.524
OK	0.000213694	3.52257	0.0445124	0.00308205	Rab2a	4	1	4.48919	0.12795
OK	0.000942701	3.10771	0.0294254	0.0110211	Gdf6	15	1	2.16987	-4.9969
OK	0.000160235	3.59816	0.042461	0.00244096	Esrp1	1	1	-1.79844	-4.95455
OK	0.00341649	2.70488	0.0286692	0.0310186	Rad54b	7	1	0.925623	4.77699
OK	0.00146596	2.97479	0.0361249	0.0159299	Gem	4	1	5.3014	-0.96289
OK	2.16e-05	4.08939	0.0518892	0.00044976	Decr1	12	1	0.352534	0.066243
OK	0.000125003	3.66225	0.0367361	0.00197672	Osgin2	14	1	3.51823	1.40126
OK	4.22e-70	17.6606	0.233296	1.64e-67	Ggh	1	1	-1.19913	-4.98621
OK	0.00338195	2.70825	0.0320771	0.030778	Ccnc	3	1	1.7219	0.344336
OK	0.00334854	2.71154	0.0313073	0.0305587	Aco1	26	7	-3.63182	3.74836
OK	4e-06	4.46539	0.0437021	9.8e-05	Dnaja1	16	2	0.34011	-10.5221
OK	6.24e-06	4.36904	0.0572289	0.000145899	Smu1	19	1	-0.738887	5.40738
OK	6.34e-09	5.69038	0.0755727	2.47e-07	Aqp3	19	1	-0.971091	5.50192
OK	0.000132057	3.64817	0.0475604	0.00207136	Ccl27a	16	2	0.402712	-10.4281
OK	1.92e-09	5.89084	0.0778574	7.89e-08	Gm13306	4	1	5.38812	-1.14271
OK	0.00136293	2.99707	0.0379078	0.0149733	Il11ra2	11	1	-1.50097	0.921898
OK	0.000171308	3.58074	0.042759	0.00257422	Ccl21a	12	1	0.297122	-0.230666
OK	9.59e-10	6.00464	0.0542992	4.1e-08	Arhgef39	27	5	-27.1292	0.969034
OK	0.00110609	3.06016	0.03889	0.0125603	Tpm2	6	1	-2.2709	1.27328
OK	1.67e-66	17.1868	0.218004	5.98e-64	Melk	7	1	1.12495	3.73728
OK	0.00246724	2.81128	0.0135934	0.02403	Gm12462	31	2	-0.0701781	-9.95618
OK	1.7e-06	4.64534	0.0583626	4.43e-05	Polr1e	8	1	0.261932	0.926574
OK	0.00329768	2.71661	0.0345277	0.0301786	Tomm5	3	1	2.22589	0.384369
OK	3.82e-05	3.95535	0.0472948	0.00074415	Shb	1	1	-1.36154	-4.14188
OK	1.03e-07	5.19309	0.0596655	3.37e-06	Tgfbr1	4	1	4.9512	0.177832
OK	0.00130328	3.01069	0.0383707	0.0144773	Gm19579	9	1	3.74026	-0.0394599
OK	0.00551336	2.54185	0.0234302	0.0465242	Mrpl50	9	1	3.11185	-0.936626
OK	1.78e-58	16.0793	0.201177	4.99e-56	Smc2	7	1	1.12755	3.81911
OK	0.00266532	2.78634	0.0325635	0.0255846	Slc44a1	14	1	4.26901	1.76003
OK	6.26e-07	4.84735	0.0613847	1.79e-05	Klf4	10	1	5.08531	-2.61033
OK	0.000191225	3.55191	0.0432097	0.00281276	Ctnnal1	3	1	2.89232	1.1009
OK	0.00165993	2.93646	0.0367144	0.0172474	1700042G15Rik	10	1	4.8922	-2.21989
OK	0.00025095	3.47974	0.0385934	0.00350491	Musk	16	2	0.681812	-9.95049
OK	1.15e-12	7.01555	0.0909938	6.62e-11	Ptgr1	5	1	-1.6153	-2.30249
OK	0.00197312	2.88243	0.011988	0.0199844	Slc46a2	1	1	0.521385	-4.40879
OK	0.000138162	3.63654	0.0294077	0.00215659	Zfp37	16	2	1.05374	-9.55233
OK	9.24e-06	4.28255	0.0547309	0.00020755	Slc31a2	11	1	-1.18037	0.867955
OK	0.00490271	2.58262	0.0295556	0.0422406	Slc31a1	10	1	4.92915	-2.84896
OK	0.000172012	3.57967	0.024088	0.00257974	Wdr31	14	1	4.43313	1.85294
OK	2.4e-09	5.85376	0.0743513	9.8e-08	Alad	26	7	-3.25854	3.39106
OK	0.000208935	3.52853	0.0108873	0.00302672	Zfp618	21	5	-28.1083	0.998084
OK	0.000160409	3.59788	0.0117372	0.00244096	Kif12	1	1	0.509015	-4.38471
OK	1.93e-06	4.61875	0.0592732	5.01e-05	Orm1	1	1	-0.910516	-4.87946
OK	3.3e-06	4.50643	0.0558324	8.18e-05	Orm2	1	1	0.460681	-4.4082
OK	2.01e-09	5.88368	0.0749138	8.2e-08	Atp6v1g1	9	1	3.33505	-0.792922
OK	3.38e-09	5.79683	0.0753974	1.35e-07	Aldoart1	6	1	-1.93256	0.626671
OK	8.46e-05	3.76094	0.0460829	0.00145026	Lurap1l	13	1	-1.02025	-0.894467
OK	0.00238958	2.82155	0.0293965	0.0234375	Nfib	16	2	0.36068	-10.5577
OK	0.00290275	2.75857	0.0321746	0.0270057	Ttc39b	26	7	-3.59031	3.69724
OK	0.00029582	3.43542	0.0311929	0.00405511	Gm11413	1	1	-1.60164	-4.18132
OK	0.000241586	3.48992	0.0432779	0.00340102	Snapc3	26	7	-3.5525	3.66555
OK	6.18e-19	8.81131	0.114632	5.4e-17	Plin2	12	1	0.357595	-0.619341
OK	0.000169907	3.58289	0.00831806	0.00255819	Gm13283	10	1	4.53649	-4.03477
OK	0.000512181	3.28375	0.00271837	0.00653153	Gm13272	10	1	4.53322	-4.03816
OK	0.000642199	3.21944	0.0361304	0.00789375	Gm12696	10	1	4.02525	-2.61605
OK	0.00192351	2.89044	0.0229711	0.0196204	Raver2	13	1	-0.980733	-0.895259
OK	0.0010835	3.06634	0.0395658	0.0123649	Leprot	14	1	3.69721	0.811325
OK	1.86e-07	5.08239	0.0672193	5.89e-06	100862081	22	1	-1.06574	-2.47173
OK	0.000110396	3.69396	0.00329896	0.00178507	C8a	25	1	-4.21366	-0.530373
OK	1.7e-17	8.43185	0.0961738	1.33e-15	Dhcr24	12	1	0.374424	-0.779933
OK	0.00295866	2.75233	0.0302267	0.0274148	Ttc22	5	1	-2.25092	-3.07604
OK	5.75e-05	3.85666	0.0501096	0.00105684	Ssbp3	4	1	4.49286	0.0925461
OK	0.00507622	2.57059	0.0327622	0.0433976	Tmem59	9	1	4.16432	-0.533334
OK	0.000255872	3.47453	0.0390979	0.00356282	Ndc1	19	1	-0.905804	5.49953
OK	0.00311845	2.73506	0.0331691	0.0286526	Podn	16	2	1.20929	-9.21658
OK	0.00245289	2.81316	0.0349186	0.0239133	Scp2	17	1	1.72674	-0.540067
OK	0.0011078	3.0597	0.00565201	0.0125735	Elavl4	31	2	-0.0347827	-9.69033
OK	1.86e-07	5.08309	0.0603546	5.87e-06	Skint8	1	1	-1.15484	-4.04941
OK	0.000110394	3.69396	0.0474941	0.00178507	Skint1	1	1	-1.12613	-4.88674
OK	8.1e-08	5.23839	0.0662803	2.7e-06	Skint4	4	1	4.66955	-1.67378
OK	1.66e-18	8.69999	0.11705	1.41e-16	Skint3	1	1	-0.783374	-4.46584
OK	3.03e-34	12.1456	0.157961	4.67e-32	Skint9	1	1	-1.35423	-4.63279
OK	4.36e-10	6.13133	0.0758906	1.94e-08	Gm12814	5	1	-3.06325	-3.70515
OK	2.76e-14	7.51892	0.0967258	1.78e-12	Skint2	1	1	-1.35363	-4.38013
OK	4.94e-22	9.5781	0.122756	5.04e-20	Skint10	1	1	-1.40925	-4.64047
OK	1.36e-05	4.19592	0.0553045	0.000296304	Gm12816	6	1	-2.18059	0.995504
OK	7.54e-07	4.81011	0.0470908	2.1e-05	Skint11	1	1	-1.8606	-5.18382
OK	8.73e-16	7.95816	0.0896623	6.32e-14	Stil	2	1	1.71217	4.22647
OK	0.00220823	2.84677	0.00122778	0.0219685	Tal1	28	1	-3.04881	0.83793
OK	1.01e-16	8.22051	0.105656	7.65e-15	Pdzk1ip1	1	1	-0.129189	-4.5926
OK	0.000230121	3.50289	0.00956077	0.00326161	Cyp4a12a	16	2	1.04434	-9.56323
OK	5.33e-10	6.09921	0.0786624	2.35e-08	Atpaf1	3	1	2.08237	0.761456
OK	1.15e-07	5.17409	0.0455296	3.7e-06	Rad54l	7	1	0.376003	3.32259
OK	2.44e-05	4.06146	0.0533546	0.000498542	Akr1a1	6	1	-2.13132	-0.119829
OK	0.00337133	2.70929	0.0345148	0.0307057	Prdx1	9	1	3.07706	-0.0637959
OK	1.57e-05	4.16245	0.0522789	0.000338452	Ccdc163	7	1	1.35705	3.8937
OK	0.000179189	3.56898	0.0449805	0.00266993	Plk3	4	1	4.97257	-1.40201
OK	0.000902279	3.12064	0.0345133	0.0106301	Atp6v0b	1	1	-1.68151	-4.97414
OK	1.15e-18	8.74165	0.109522	9.88e-17	Cdc20	19	1	-0.343141	5.1706
OK	0.000563134	3.25692	0.0386769	0.007085	Slc2a1	7	1	-1.32479	3.78211
OK	1.03e-05	4.25847	0.0557096	0.000228975	Ybx1	14	1	3.72005	0.494289
OK	0.000149166	3.61674	0.042901	0.0023033	Guca2a	4	1	4.79352	-1.34717
OK	0.00162983	2.94213	-0.0008	0.0169794	Mir30e	21	5	-28.5485	0.960436
OK	1.06e-57	15.9685	0.213364	2.76e-55	100504506	2	1	2.74799	2.71097
OK	3.26e-05	3.99306	0.0414822	0.000645537	Mfsd2a	6	1	-2.56295	-0.0847737
OK	0.00555979	2.53892	-0.000989034	0.0468299	Oxct2b	20	4	1.96259	19.1989
OK	0.00554568	2.53981	0.0315796	0.0467282	Gm12900	16	2	1.26739	-9.07988
OK	0.000155913	3.60527	0.0452754	0.00238981	Pabpc4	11	1	-1.12292	0.872596
OK	6.55e-110	22.2433	0.299259	5.19e-107	Cdca8	7	1	0.414486	4.09328
OK	0.000174168	3.57642	0.032642	0.00260866	9930104L06Rik	6	1	-2.03671	0.36139
OK	1.13e-06	4.72831	0.0182659	3.06e-05	Col8a2	4	1	5.7392	-0.695416
OK	2.22e-08	5.47202	0.0699992	8.1e-07	Adprhl2	6	1	-2.17644	0.588907
OK	1.52e-18	8.71017	0.0990958	1.3e-16	Clspn	7	1	0.910713	4.83393
OK	5.93e-05	3.84905	0.0484788	0.00108214	Gjb4	1	1	-2.06469	-4.47271
OK	3.01e-05	4.01221	0.0478398	0.00060207	Gjb5	19	1	-0.904788	5.51625
OK	0.000180301	3.56736	0.0258115	0.00268301	Zscan20	18	3	11.6678	3.03838
OK	8.04e-07	4.79732	0.0636414	2.22e-05	Ak2	8	1	0.77604	0.93568
OK	7.94e-06	4.31614	0.0539937	0.000181385	Rnf19b	4	1	5.0418	-1.41011
OK	0.000153987	3.6085	0.0327395	0.00236569	Tinagl1	8	1	1.06881	2.78956
OK	9.59e-05	3.72953	0.0481455	0.00160761	Gm13215	9	1	3.03263	-1.21586
OK	0.00229745	2.83414	0.029318	0.0226695	Trnau1ap	25	1	-3.37928	-1.50595
OK	2.74e-05	4.03391	0.0340479	0.00055243	Rcc1	7	1	0.153906	3.4395
OK	0.00113228	3.05315	0.0378147	0.0128323	Atpif1	9	1	3.16285	-0.515358
OK	0.00279613	2.77078	0.0353754	0.0261302	Dnajc8	3	1	3.03586	0.359168
OK	0.000123789	3.66475	0.0148798	0.00196293	Ptafr	15	1	2.02368	-5.12156
OK	2.07e-19	8.93297	0.118207	1.85e-17	Rpa2	8	1	0.318364	2.75407
OK	0.00501523	2.57478	0.0262559	0.0430163	Gpatch3	2	1	2.76835	2.88898
OK	1.61e-17	8.43856	0.113348	1.26e-15	Sfn	10	1	4.06488	-2.54893
OK	0.000249036	3.48179	0.0322347	0.00348665	Gm13213	4	1	4.32703	0.0796448
OK	5.57e-53	15.2755	0.206783	1.36e-50	Hmgn2	2	1	3.13261	2.20752
OK	0.00062747	3.22609	0.0373187	0.00777095	Cd52	15	1	2.72878	-5.86358
OK	6.73e-09	5.68024	0.0758079	2.61e-07	Sh3bgrl3	22	1	-0.936341	-3.34038
OK	4.58e-185	28.9886	0.39702	1.05e-181	Stmn1	2	1	2.11284	3.47992
OK	0.00465911	2.60015	0.0329486	0.0405065	Tmem50a	1	1	-0.554421	-4.44388
OK	0.00155282	2.95708	0.0380667	0.0166765	Rsrp1	9	1	3.85169	-0.56027
OK	0.00116944	3.04344	0.026674	0.0132013	Rcan3	11	1	-1.60328	-0.107383
OK	0.00131631	3.00767	0.0238782	0.0145728	Ifnlr1	9	1	4.00321	-0.444602
OK	3.47e-16	8.0717	0.10573	2.57e-14	Id3	4	1	5.57626	-0.285637
OK	0.000574753	3.25112	0.036195	0.00721455	Asap3	14	1	4.34428	1.66465
OK	7.06e-06	4.34212	0.0338672	0.000163312	Ldlrad2	2	1	2.01725	4.2204
OK	1.98e-08	5.49261	0.0661779	7.26e-07	Ddost	11	1	-0.143905	0.925107
OK	5.43e-37	12.6523	0.156729	8.84e-35	Pla2g2f	5	1	-3.61647	-3.84976
OK	2.62e-18	8.64808	0.106089	2.18e-16	Pla2g2d	1	1	-1.84967	-3.85181
OK	0.000180479	3.5671	0.0233049	0.00268393	Pqlc2	6	1	-2.51442	-0.182425
OK	0.000220925	3.51374	0.0441714	0.00315857	Akr7a5	13	1	0.334884	-1.92005
OK	0.00103304	3.08056	0.0240388	0.0118836	Padi6	7	1	-1.43572	4.04639
OK	7.22e-05	3.80054	0.0153706	0.00127213	Mfap2	14	1	3.74822	1.22102
OK	0.00170867	2.92747	0.0340132	0.0177043	Spen	22	1	-0.799806	-2.6445
OK	0.000150203	3.61495	0.00214133	0.00231619	Fhad1	30	9	-2.92353	8.08402
OK	0.00162983	2.94213	-0.0008	0.0169794	Gm13040	21	5	-28.5224	0.981432
OK	0.00246778	2.81121	0.01638	0.02403	Gm9944	17	1	1.09401	-0.913448
OK	0.00101786	3.08497	0.0390738	0.0117582	Dhrs3	4	1	5.54895	-0.220686
OK	1.33e-63	16.7948	0.225441	4.5e-61	Gm13232	2	1	2.23726	4.05776
OK	1.62e-63	16.7832	0.224955	5.39e-61	Gm13167	2	1	2.2853	4.03394
OK	8.61e-71	17.7501	0.241841	3.59e-68	Gm13237	2	1	2.3261	4.02239
OK	7.92e-70	17.625	0.239621	3.03e-67	Gm20875	2	1	2.36345	3.98218
OK	9.87e-45	13.9832	0.1824	1.87e-42	Gm13160	2	1	2.45702	3.58945
OK	0.00200532	2.87732	0.0369696	0.0202214	Rps19-ps3	9	1	3.22799	-0.335328
OK	9.09e-05	3.74304	0.036679	0.00154039	Fv1	7	1	0.912606	3.7794
OK	0.000273733	3.45639	0.0232377	0.00379083	Plod1	6	1	-2.53189	-0.0640097
OK	0.000509578	3.28518	0.00426959	0.00650746	Nppb	8	1	-0.432407	2.28899
OK	0.00418716	2.63659	0.0329192	0.037063	Chchd2-ps	9	1	2.85606	-0.408138
OK	8.6e-07	4.78376	0.0628392	2.37e-05	Srm	11	1	-1.0294	0.89425
OK	8.3e-06	4.30636	0.0209757	0.000188644	Tardbp	16	2	0.369966	-10.5608
OK	0.00421758	2.63414	0.032012	0.0372891	Casz1	5	1	-3.0744	-2.7537
OK	0.00452521	2.61014	0.0320305	0.0395521	Pex14	26	7	-3.48963	3.60529
OK	0.00272041	2.77971	0.0330194	0.025639	Dffa	5	1	-2.86029	-3.16031
OK	7.45e-05	3.79284	0.0442479	0.00130226	Clstn1	13	1	0.373538	-1.92655
OK	0.000102906	3.71177	0.0156122	0.0017011	H6pd	6	1	-2.31545	0.235994
OK	3.75e-15	7.77567	0.104533	2.63e-13	Eno1	6	1	-1.93238	0.352781
OK	3.53e-07	4.95979	0.0610791	1.05e-05	AA666905	10	1	4.96659	-2.3263
OK	0.000144157	3.62558	0.0410506	0.00223346	Park7	28	1	-3.26782	1.14358
OK	1.77e-05	4.13582	0.0524856	0.000377729	Per3	3	1	2.78756	0.216633
OK	0.00140592	2.98759	0.0356813	0.0153794	Dnajc11	1	1	0.493196	-4.40618
OK	1.61e-08	5.52894	0.070407	6.03e-07	Acot7	11	1	-0.25343	0.40204
OK	0.00151067	2.96556	0.000682948	0.016323	Ajap1	18	3	7.58284	0.553621
OK	0.000749042	3.17505	0.0322314	0.00902822	A430005L14Rik	28	1	-3.29673	1.15976
OK	0.00145399	2.9773	0.0159643	0.0158373	Lrrc47	25	1	-4.22176	-0.557482
OK	1.67e-09	5.91386	0.0276877	6.95e-08	Smim1	12	1	0.0400348	0.297144
OK	9.9e-06	4.26716	0.0547592	0.0002211	Tprgl	1	1	-2.25923	-3.633
OK	0.00490999	2.5821	0.0234787	0.0422874	Morn1	6	1	-2.3935	-0.217154
OK	0.000338175	3.39899	0.0417246	0.00456218	Ints11	5	1	-1.7107	-1.87336
OK	1.79e-09	5.90221	0.0789429	7.42e-08	C1qtnf12	11	1	-0.637158	1.59931
OK	2.22e-07	5.04925	0.0659042	6.92e-06	Sdf4	6	1	-2.18293	0.73662
OK	4.29e-10	6.13374	0.0817741	1.91e-08	Tnfrsf18	11	1	-0.674903	1.16354
OK	7.36e-08	5.25593	0.0613177	2.48e-06	9430015G10Rik	2	1	1.84654	3.42052
OK	0.00162983	2.94213	-0.0008	0.0169794	Vmn2r-ps159	21	5	-28.5168	0.994921
OK	0.00162983	2.94213	-0.0008	0.0169794	Vmn2r125	21	5	-28.4946	0.995937
OK	0.00244866	2.81371	0.0354024	0.0238843	Fam133b	9	1	3.77705	-0.185573
OK	0.000179348	3.56875	0.0327731	0.00267056	1700109H08Rik	28	1	-3.83911	1.19699
OK	4.83e-13	7.13527	0.0923842	2.86e-11	Steap4	3	1	2.12449	0.939772
OK	1.29e-09	5.95569	0.0743278	5.44e-08	Dbf4	7	1	0.681729	4.03328
OK	0.00325624	2.7208	0.0300434	0.0298231	Abcb1b	15	1	2.68466	-5.82653
OK	0.00334259	2.71213	0.0332964	0.0305165	Dmtf1	4	1	5.16146	-1.02285
OK	6.39e-07	4.84313	0.0306063	1.82e-05	Sema3d	6	1	-2.56979	-0.0891936
OK	0.000150762	3.61399	0.0266867	0.00232325	100862252	30	9	-2.92943	8.11122
OK	5.71e-14	7.42329	0.079804	3.61e-12	Sema3e	8	1	0.454525	2.09639
OK	0.000462605	3.31233	0.0392261	0.00598078	Pclo	8	1	0.459249	2.13141
OK	0.00127403	3.01758	0.0381716	0.0141935	Pmpcb	8	1	1.03458	1.15843
OK	0.00173325	2.92302	0.0372064	0.0179267	Srpk2	9	1	3.74001	0.273383
OK	0.00448155	2.61346	0.0310777	0.0392003	Pus7	23	6	-7.50405	-3.28129
OK	0.00162983	2.94213	-0.0008	0.0169794	Cnpy1	21	5	-28.5642	0.940943
OK	1.91e-29	11.2057	0.134711	2.68e-27	Tyms	7	1	-0.896411	3.83687
OK	3.44e-154	26.426	0.354943	5.65e-151	Cenpa	7	1	0.57621	4.46595
OK	0.00269052	2.78329	0.0264565	0.025639	Agbl5	13	1	-0.380669	-0.358418
OK	0.000195548	3.54602	0.0406068	0.00286351	Preb	24	3	6.7441	2.1209
OK	5.12e-15	7.73626	0.103645	3.54e-13	Krtcap3	11	1	-0.151087	1.19617
OK	0.000605766	3.23615	0.0405844	0.00755513	Ppp1cb	1	1	0.537254	-4.43784
OK	8.98e-12	6.72173	0.0900528	4.65e-10	Ywhah	2	1	3.06418	1.93133
OK	0.000350036	3.38955	0.0411673	0.00469736	Spon2	19	1	-0.913772	5.48704
OK	8.17e-47	14.3203	0.182271	1.6e-44	Tacc3	19	1	-0.20872	5.10523
OK	0.00160272	2.94732	0.0376695	0.0169794	Rnf4	25	1	-3.35486	-1.45248
OK	0.00210258	2.86235	0.0297453	0.0210267	Tnip2	15	1	0.477128	-6.71418
OK	0.00272905	2.77868	-0.000914286	0.025639	Dok7	20	4	1.94176	19.2185
OK	0.0010311	3.08113	0.0257721	0.0118672	Cpz	9	1	2.71092	-2.00327
OK	1.6e-112	22.5116	0.305326	1.31e-109	Psapl1	5	1	-3.00902	-3.70979
OK	5.65e-06	4.39059	0.050799	0.00013338	Ppp2r2c	8	1	1.95688	1.71015
OK	0.00564234	2.53376	0.0162406	0.047406	Gm5107	30	9	-2.91371	8.09441
OK	0.00331162	2.71522	0.0332135	0.0302701	Lyar	4	1	5.56645	-0.209521
OK	0.00241478	2.81819	0.035341	0.0236543	Wdr1	7	1	0.921153	3.24253
OK	0.00272905	2.77868	-0.000914286	0.025639	Bst1	20	4	1.94115	19.2203
OK	2.06e-17	8.40969	0.113054	1.58e-15	Fgfbp1	17	1	1.83099	-0.326411
OK	2.14e-11	6.59393	0.0871091	1.09e-09	Qdpr	12	1	0.667868	-0.154098
OK	2.59e-14	7.52728	0.092497	1.68e-12	Ncapg	2	1	2.16958	4.42444
OK	4.65e-28	10.9196	0.136708	6.13e-26	Gm7931	2	1	3.1308	2.22343
OK	0.00150316	2.96709	0.036706	0.0162748	Gm5866	19	1	-0.894051	5.44788
OK	1.51e-08	5.54029	0.0661883	5.66e-07	Klf3	1	1	-1.5751	-3.45522
OK	0.000102652	3.7124	0.0273407	0.00170053	Mir574	13	1	0.353332	-1.95272
OK	0.000190825	3.55246	0.0439199	0.00280868	Rpl9	4	1	4.72427	-0.248428
OK	0.00228002	2.83657	0.0349673	0.0225459	Ugdh	14	1	3.73279	1.07031
OK	0.000468546	3.30876	0.0357177	0.0060372	Shisa3	16	2	0.177791	-10.3529
OK	0.00175425	2.91927	0.0275364	0.0181031	Gabrb1	9	1	2.73635	-2.01653
OK	2.8e-21	9.39718	0.12269	2.74e-19	Nipal1	1	1	-1.03299	-3.8529
OK	2.12e-06	4.59909	0.0510174	5.47e-05	Usp46	12	1	0.55921	-0.64258
OK	0.000158282	3.60135	0.0464382	0.00241605	Srp72	19	1	-0.792135	5.39114
OK	0.000126848	3.6585	0.0398542	0.00200176	Igfbp7	14	1	4.42898	1.7998
OK	0.00438377	2.62099	0.0207688	0.0385064	Tmprss11f	1	1	-1.27513	-4.06211
OK	0.00272905	2.77868	-0.000914286	0.025639	Ugt2b35	20	4	1.9958	19.2256
OK	0.00155696	2.95626	0.0381054	0.0166975	100504174	3	1	3.30181	0.208009
OK	0.000299296	3.43225	0.0152929	0.00409056	Rassf6	17	1	1.34124	-0.896
OK	1.1e-07	5.18145	0.046656	3.57e-06	Epgn	2	1	2.10438	2.97436
OK	6.95e-10	6.05657	0.0700463	3.04e-08	Btc	1	1	-1.53357	-4.18311
OK	0.000919277	3.11514	0.0388272	0.0107967	G3bp2	8	1	-0.220486	2.23167
OK	4.16e-12	6.83309	0.0589461	2.26e-10	Cxcl9	8	1	-0.422168	2.27458
OK	0.00364612	2.6832	0.0326877	0.0328824	Scarb2	7	1	-1.37518	3.934
OK	2.31e-08	5.46533	0.0531377	8.39e-07	Sowahb	1	1	-1.65838	-4.02211
OK	0.00428618	2.62865	0.000541008	0.0378228	Tmem150c	4	1	4.46492	-0.166735
OK	4.04e-05	3.94222	0.0496288	0.000778211	Lrrc8d	7	1	1.21802	3.31978
OK	0.000394084	3.35692	0.0299833	0.00520332	Barhl2	10	1	5.95765	-3.53647
OK	9.65e-11	6.36675	0.0809767	4.62e-09	Cdc7	7	1	1.16091	3.61416
OK	0.00355908	2.69127	0.0340166	0.0321986	Rpl5	3	1	2.49657	0.343833
OK	6.33e-06	4.36573	0.0542874	0.000147972	Chek2	7	1	-0.034685	3.68383
OK	9.39e-05	3.73495	0.0483697	0.00158144	Pitpnb	22	1	-0.965158	-2.43314
OK	8.29e-18	8.5155	0.0956948	6.64e-16	Mn1	14	1	3.89684	0.868126
OK	5.69e-12	6.78775	0.0798753	3.05e-10	Cmklr1	9	1	2.92247	-1.84939
OK	8.79e-05	3.75157	0.0446394	0.00149665	Ung	24	3	6.65604	2.2294
OK	0.000230121	3.50289	0.00956077	0.00326161	Foxn4	16	2	1.05101	-9.56547
OK	0.00454024	2.60901	0.0312914	0.0396231	Mvk	22	1	-0.734435	-2.77892
OK	1.29e-13	7.31485	0.0463066	7.85e-12	Trpv4	4	1	5.51072	-0.995191
OK	1.22e-78	18.7375	0.25614	6.39e-76	Gltp	1	1	-1.91347	-4.02902
OK	0.00274156	2.77719	0.0333998	0.0257384	Ankrd13a	5	1	-3.01983	-2.71919
OK	0.00587313	2.51968	0.0303086	0.049091	1500011B03Rik	8	1	-0.279526	2.05643
OK	1.73e-15	7.8734	0.10398	1.23e-13	2610524H06Rik	3	1	2.7922	1.36772
OK	0.00197411	2.88227	0.0333338	0.0199857	Rnf10	5	1	-1.67958	-1.99845
OK	3.98e-06	4.46602	0.055707	9.78e-05	Dynll1	1	1	0.463597	-4.41126
OK	0.0036526	2.6826	0.0315457	0.0329279	Triap1	25	1	-4.14803	-0.667799
OK	2.37e-08	5.4609	0.0724107	8.58e-07	Rplp0	6	1	-2.7898	0.810756
OK	5.62e-06	4.39183	0.0554415	0.000132787	Hspb8	4	1	4.74873	-1.44855
OK	6.65e-21	9.30575	0.118824	6.36e-19	Rfc5	7	1	1.1174	3.7571
OK	2.44e-07	5.03066	0.0420668	7.55e-06	Fbxo21	8	1	-0.499975	2.36163
OK	0.00260157	2.79418	0.0215117	0.0250775	Oas2	18	3	11.6666	3.03786
OK	4.05e-06	4.4627	0.0563832	9.91e-05	Oas1f	15	1	2.01226	-5.09302
OK	0.00222801	2.84393	0.00420166	0.0221269	Oas1h	7	1	-0.140387	3.26253
OK	0.000482922	3.30029	0.0424493	0.00619808	Rpl6	6	1	-2.19068	0.758921
OK	9.36e-05	3.73559	0.00872535	0.00157857	Tmem116	1	1	-0.962053	-4.28364
OK	3.49e-05	3.97702	0.0517162	0.000684168	Arpc3	5	1	-2.27829	-2.58726
OK	0.000225479	3.50831	0.0351577	0.00321567	Anapc7	16	2	1.3928	-8.84528
OK	0.000286885	3.44372	0.0410434	0.00394678	P2rx4	11	1	-1.1586	0.907887
OK	8.05e-05	3.77335	0.0493367	0.00139142	Anapc5	13	1	-0.588297	-0.309489
OK	3.19e-12	6.87077	0.087644	1.77e-10	Hcar2	5	1	-1.65491	-2.16635
OK	0.00484295	2.58685	0.0276272	0.041867	Kmt5a	1	1	-1.61161	-4.53298
OK	0.00213374	2.85768	0.0267838	0.0213105	Bri3bp	13	1	0.347969	-1.94773
OK	5.33e-06	4.40325	0.00675974	0.00012674	Piwil1	30	9	-2.89521	8.0746
OK	5.76e-06	4.38657	0.0561045	0.000135727	Ran	28	1	-3.25215	1.2292
OK	1.04e-13	7.34385	0.0988935	6.4e-12	620248	6	1	-2.49003	0.812232
OK	1.36e-27	10.8214	0.14609	1.77e-25	Psph	12	1	0.56308	-0.477014
OK	2.3e-05	4.07539	0.0475716	0.00047257	Chchd2	9	1	2.86393	-0.521715
OK	4.65e-07	4.90593	0.0638475	1.35e-05	Zbed5	6	1	-2.34862	0.747982
OK	5.97e-05	3.84717	0.0279954	0.00108786	Nupr1l	6	1	-2.54042	-0.100043
OK	9.81e-08	5.20294	0.0623008	3.21e-06	Rfc2	29	8	-1.75211	2.44643
OK	3.78e-05	3.95798	0.0312262	0.000737906	Cldn4	1	1	-1.39583	-4.02291
OK	8.45e-07	4.78723	0.0315174	2.33e-05	Tbl2	27	5	-27.236	0.982974
OK	0.00244155	2.81465	0.0317689	0.0238555	Nsun5	12	1	0.275043	-0.0260457
OK	0.00277163	2.77364	0.0337035	0.0259554	Por	12	1	0.129118	-0.330816
OK	8e-18	8.51966	0.115686	6.45e-16	Mdh2	8	1	1.1727	1.62197
OK	6.32e-14	7.40988	0.0981531	3.98e-12	Hspb1	5	1	-2.58491	-3.34611
OK	0.000365491	3.37769	0.0135726	0.00486495	Serpine1	11	1	-0.352031	1.01804
OK	2.17e-05	4.08828	0.0212251	0.000451511	Muc3a	27	5	-27.3897	1.00002
OK	0.00164981	2.93835	0.0294271	0.0171642	Ufsp1	5	1	-2.01173	-3.07935
OK	3.86e-05	3.95309	0.0268254	0.000749955	Nyap1	21	5	-28.1432	0.988823
OK	0.000623034	3.22812	0.032098	0.00772434	Gm4963	9	1	3.02698	-1.31146
OK	0.00266337	2.78658	0.0353137	0.0255766	Cops6	2	1	2.76434	2.95954
OK	0.000185504	3.55989	0.0452644	0.00274443	Pdgfa	4	1	4.45339	0.594582
OK	0.000767138	3.16812	0.0369588	0.0092173	Adap1	16	2	0.683221	-9.98069
OK	3.7e-06	4.48183	0.0559451	9.11e-05	Mafk	29	8	-1.83773	2.37689
OK	0.00381221	2.66826	0.0337259	0.0341123	Eif3b	8	1	-0.0281003	2.00993
OK	6.42e-05	3.82945	0.0447012	0.00115103	Chst12	8	1	0.948157	1.00368
OK	0.000530326	3.27392	0.0278191	0.00673496	Iqce	13	1	0.386608	-1.93258
OK	0.000475941	3.30438	0.0259166	0.00611875	D5Ertd683e	14	1	3.50368	1.41509
OK	0.000792263	3.15874	0.0402577	0.00949434	Aimp2	11	1	-0.0733051	0.770582
OK	0.00076568	3.16867	0.03863	0.00920942	Kpna7	10	1	4.93663	-2.12045
OK	0.00145914	2.97622	0.0378011	0.0158724	Zfp655	10	1	4.52387	-4.0091
OK	4.57e-14	7.4529	0.0997418	2.9e-12	Hmgb1	14	1	3.58791	0.898657
OK	0.000725151	3.18445	0.00339757	0.00878332	Kl	30	9	-2.90784	8.0893
OK	1.02e-11	6.70356	0.089359	5.26e-10	Rn18s	31	2	-0.012674	-9.57159
OK	0.00285899	2.76353	0.0292274	0.0266331	Sem1	9	1	3.0204	-1.34395
OK	0.00133691	3.00294	0.029792	0.0147627	Rpa3	2	1	3.3924	1.90858
OK	9.08e-05	3.74335	0.047266	0.00153964	Cav2	4	1	4.2419	0.514904
OK	4.85e-06	4.42382	0.0502856	0.000116207	Cav1	10	1	4.96734	-2.76294
OK	0.000843226	3.14053	0.0383969	0.0100048	Gm20756	7	1	-1.2418	4.01133
OK	3.76e-05	3.95925	0.0141674	0.000734597	Grm8	18	3	7.97384	0.531565
OK	0.00358479	2.68886	0.0256584	0.0324057	6530409C15Rik	5	1	-2.22016	-2.76733
OK	0.0037734	2.6717	0.0324604	0.0338177	Hilpda	8	1	-0.252317	2.20814
OK	6.39e-06	4.36399	0.0386751	0.000149007	Flnc	29	8	-1.8625	2.3556
OK	8.8e-06	4.29334	0.0557353	0.000198487	Mkln1	2	1	2.54651	2.12089
OK	4.84e-05	3.89862	0.032659	0.000909632	Plxna4os1	16	2	1.06573	-9.55682
OK	3.91e-107	21.9547	0.299545	2.99e-104	Ptn	4	1	5.51618	-0.208923
OK	8.68e-06	4.29648	0.055874	0.000196279	Atp6v0c-ps2	24	3	6.68325	2.19524
OK	5.55e-05	3.86539	0.0494694	0.0010244	Mkrn1	3	1	2.00311	0.23563
OK	0.00313074	2.73376	0.0324017	0.0287539	Ssbp1	16	2	0.330727	-10.5454
OK	0.000666884	3.20861	0.0294307	0.00815575	Prss3	13	1	-0.643355	-1.45484
OK	6.91e-12	6.75971	0.0887099	3.65e-10	Trbc1	11	1	-0.565712	0.719755
OK	3.8e-24	10.0687	0.126794	4.3e-22	Trbj2-3	3	1	2.54968	1.78518
OK	0.000804696	3.1542	0.0358598	0.00960324	Trbj2-4	3	1	3.03576	0.990786
OK	2.87e-05	4.02364	0.0470789	0.000575583	Trbj2-7	3	1	2.60875	1.58613
OK	7.73e-22	9.53183	0.126723	7.78e-20	Trbc2	11	1	-0.461272	0.790748
OK	0.000465453	3.31062	0.0412867	0.00600693	Zyx	11	1	-1.61375	-0.208288
OK	3.77e-07	4.94692	0.0623307	1.12e-05	Tcaf2	5	1	-2.38382	-2.48985
OK	2.23e-05	4.08228	0.00588239	0.000460835	Olfr47	18	3	7.97776	0.528821
OK	0.000129953	3.6523	0.0326369	0.00204654	Cntnap2	31	2	-0.0242183	-9.90051
OK	0.00127929	3.01633	0.0368764	0.0142383	Zfp212	14	1	3.64066	1.38664
OK	0.000168729	3.58471	0.0292504	0.00254378	Gimap1os	9	1	3.84683	-0.423454
OK	1.32e-06	4.69727	0.0608024	3.49e-05	Tmem176a	2	1	2.31427	2.95504
OK	3.94e-05	3.94779	0.0341001	0.000763533	1600015I10Rik	18	3	7.88338	0.536731
OK	0.000237552	3.49441	0.0249419	0.00335245	Svs1	15	1	0.480605	-6.73006
OK	1.34e-06	4.69349	0.0613904	3.54e-05	Malsu1	3	1	2.73154	0.435248
OK	0.00280847	2.76934	0.0342572	0.0262242	Hnrnpa2b1	2	1	2.31098	2.41818
OK	0.000109241	3.69663	0.019475	0.00177263	Cbx3	10	1	4.65643	-2.41695
OK	0.000793551	3.15827	0.0258375	0.0095042	Hoxa3	2	1	2.31521	2.4759
OK	3.04e-06	4.52326	0.0480545	7.61e-05	320189	2	1	2.19186	3.04516
OK	0.00173679	2.92239	0.0332515	0.0179552	Creb5	4	1	5.15667	-0.66456
OK	0.00162983	2.94213	-0.0008	0.0169794	9530036M11Rik	23	6	-7.71427	-8.62505
OK	2.33e-10	6.22988	0.0826157	1.07e-08	Lsm5	2	1	2.68266	2.25111
OK	0.000845555	3.13972	0.0386481	0.0100179	Fkbp9	27	5	-27.1059	0.85883
OK	0.0044357	2.61697	0.00477922	0.0388882	Ndnf	5	1	-2.10043	-2.89351
OK	1.81e-05	4.13104	0.0525214	0.00038495	Gng12	25	1	-3.38827	-1.54018
OK	1.1e-14	7.63787	0.0803864	7.37e-13	E230016M11Rik	6	1	-2.35508	0.182338
OK	0.00264433	2.7889	0.0357024	0.0254363	Serbp1	2	1	2.30405	2.43626
OK	1.83e-09	5.89897	0.0783514	7.53e-08	Tacstd2	10	1	3.82189	-2.66733
OK	0.00272905	2.77868	-0.000914286	0.025639	Igkv11-125	20	4	1.98617	19.2182
OK	0.00162983	2.94213	-0.0008	0.0169794	Igkj1	23	6	-7.71489	-8.62575
OK	0.00162983	2.94213	-0.0008	0.0169794	Igkj2	23	6	-7.71744	-8.62824
OK	0.000420062	3.33923	0.0419132	0.00549889	Ptcd3	24	3	6.26882	2.33216
OK	1.46e-13	7.29781	0.0976269	8.84e-12	Capg	6	1	-2.29026	0.347545
OK	0.000427366	3.33443	0.0430098	0.0055786	Tmsb10	9	1	3.5701	0.0762705
OK	2.51e-08	5.45063	0.0586771	9.07e-07	Dnah6	30	9	-2.9464	8.12055
OK	0.0015023	2.96727	0.0377053	0.0162748	Gm5576	5	1	-1.69809	-1.74707
OK	0.00102268	3.08357	0.0265443	0.0117939	Gm20594	16	2	0.336954	-10.4934
[truncated: 752 more rows]

## Sheet: Supplementary_Table_3
	TaqMann probes	Company/Source	Assay ID
	GATA6	Thermofisher	Hs00232018_m1
	Gata6	Thermofisher	Mm00802636_m1
	Ivl	Thermofisher	Mm00515219_s1
	Gapdh	Thermofisher	Mm99999915_g1
	Rn18	Thermofisher	Mm03928990_g1
	Tbp	Thermofisher	Mm01277042_m1
	Tnfa	Applied biosystems
			Mm00443258_m1
	Ccl2	Applied biosystems	Mm00441242_m1
