# Supplementary material for: Myc-dependent dedifferentiation of Gata6+ epidermal cells resembles reversal of terminal differentiation
Source: Nat Cell Biol. 2023 Sep 21;25(10):1426–38. doi: 10.1038/s41556-023-01234-5 (PMC10567550; doi:10.1038/s41556-023-01234-5)
Supplement: Supplementary file 4 — Statistical source data. [file 41556_2023_1234_MOESM4_ESM.xlsx]

## Sheet: Fig 3
Fig. 3c	Myc-Ctrl	Myc-Wound	Lrig1-Ctrl	Lrig1-Wound	Ki67-Ctrl	Ki67-Wound
Cell 1	1.42545	3.37271	0.038876	2.41327	0	0
Cell 2	0	0	1.66574	0.008571	3.17536	0		Fig. 3e	GATA6			Mock
Cell 3	0	1.01428	0	0	0.001465	1.00926			+ -	+ +	- +	+ -	+ VC
Cell 4	0.001346	2.03031	0	0.986925	0	0.458784		Replicate 1	23	54.5	39.5	40.5	45.5
Cell 5	0	0	0	0.540951	0	1.76753		Replicate 2	33	63.5	34.5	38.5	51
Cell 6	0	0.980547	0	0.210945	0.003145	0		Replicate 3	34	56.5	26.5	53	41.5
Cell 7	0	0	0	0	0	0		Replicate 4	46.6667	42.6667			54.75
Cell 8	0	0	0.718576	0.631632	0	0
Cell 9	0	1.18439	0	0.483251	0	0.720657		Fig. 3f	+ -	+ +	- +
Cell 10	0	0	0	1.6104	0	0		Replicate 1	1.28634	0.331133	1.24174
Cell 11	0	0.889439	0	0.530999	0	0.314282		Replicate 2	1.059	0.696	1.22513
Cell 12	0	0.517038	0	0	0	0.015352		Replicate 3	2.35494	0.529764	1.22495
Cell 13	0	0.922637	0.016384	0	0	0		Replicate 4			2.16495
Cell 14	0	0.245928	0	0	0	0.960557		Replicate 5			1.64795
Cell 15	0	2.08477	0	0.000798	0	0.000798
Cell 16	0	0	0	0.215054	0	0.272331
Cell 17	0.022848	2.27827	0	0.001324	0	0.018372
Cell 18	0	0	0	0	0	0
Cell 19	2.31433	1.23405	0	0	0	0
Cell 20	0	0	0	0	0	0
Cell 21	0	0.223883	0	0	0	0
Cell 22	0	0	0	0.001177	0.585332	0
Cell 23	0	1.42501	0	0.117029	0	0
Cell 24	0.002595	3.28754	0	0.952196	0	0
Cell 25	1.37992	0.012002	0	0.913976	0	0
Cell 26	0	0.277003	0	0.097836	0	0
Cell 27	0	0	0	0	0	0
Cell 28	0	0	0	0	0.001607	0
Cell 29	0	0.287724	0.002149	0	0	1.13682
Cell 30	0	1.34682	0.010972	0.001282	0	0
Cell 31	0.004473	0	0	0.814933	0	0
Cell 32	0	4.10704	0	1.362	0	0.051627
Cell 33	0	0	0	0.002102	0	0
Cell 34	0	2.2494	0	0	0	0
Cell 35	1.34144	2.66639	0	1.83717	0	0
Cell 36	0	1.9618	0.002413	0.002646	0	0
Cell 37	0	0	0	0	0	0
Cell 38	0	0.001645	0	0	0	0
Cell 39	0	0	0.926877	0.00069	0	0
Cell 40	0	1.09119	1.81485	0.017999	0	0
Cell 41	0	2.35193	0.560033	0.000964	0	0
Cell 42	0	3.88102	0	1.72208	0	0.002838
Cell 43	0	0.001669	0	0.001669	0.001524	0
Cell 44	0	0	0	0	0	0
Cell 45	0	0	0.001493	0	0	0
Cell 46	0	0	0	0	0	0
Cell 47	0	0	0	0.001924	0	0
Cell 48	0	1.08409	0.019969	0	0.950656	0
Cell 49	0	0.002195	0	0	0.301086	0
Cell 50	0	2.60616	0.758758	0	0	0
Cell 51	0	0	0.006771	0	0	0
Cell 52	0	0.514735	0	0.002703	0	0
Cell 53	3.43406	1.24	0	0	0	0
Cell 54	1.62012	1.72192	0	0	0	0
Cell 55	0	0	0	0	0	0.006341
Cell 56	0.75969	1.18049	0	0	0	0
Cell 57	0	0	0	0.000615	1.19467	0
Cell 58	0.891131	0.593613	0	0	0	0.000659
Cell 59	0	1.67494	0	0	1.26843	0
Cell 60	0	0	0	1.37697	0	0
Cell 61	0.103498	1.46227	0	0	0	0
Cell 62	2.76983	1.44087	1.34995	0.001036	0	0
Cell 63	3.13603	1.16745	0	0	0	0
Cell 64	0	0.001072	0	0	0.946034	0
Cell 65	2.60096	0	0	0.002516	0	0
Cell 66	2.15702	0	0	0	0	0
Cell 67	1.7369	1.67794	0	0	0.858624	0
Cell 68	0.005392	2.77887	3.04453	1.2123	0	0
Cell 69	0	1.05766	0	0.031556	0	0
Cell 70	2.74732	0	0	0	0	0
Cell 71	0	0.406775	0	0	0	0
Cell 72	1.41452	1.80662	0.915234	0	0	0.007446
Cell 73	0.018513	0.007102	0	0	0	0
Cell 74	3.78723	0.205786	0	0	0	0
Cell 75	0	1.64999	0	0.352205	0	0
Cell 76	3.19554	0	0.349162	0	0	0
Cell 77	1.24492	2.29013	0	0.298954	0	0.495841
Cell 78	0	0	1.59027	0	0	0
Cell 79	2.70298	0.669418	0	0.935618	0	0.642928
Cell 80	0	0	0	0	0	0
Cell 81	3.73006	1.43455	0	0	0	0
Cell 82	0	0.106245	0	1.49011	0	0.000816
Cell 83	1.33361	2.60877	0	0	0	0
Cell 84	0	2.81402	0	0.466135	0	0.67655
Cell 85	0	1.44416	0	0	0	0
Cell 86	2.29902	1.6334	0.7249	0.838121	0.852142	0.380534
Cell 87	0	1.96345	0	0	0	0.767555
Cell 88	2.69453	2.3288	0	1.25487	0	0.335416
Cell 89	0	2.41362	0	1.46219	0	0
Cell 90	1.92625	0	0.778113	0	0	0
Cell 91	2.91332	0.571291	0	0	0	0
Cell 92	0	1.36651	0	0	0	0
Cell 93	2.9309	0	1.13046	0	0	0
Cell 94		1.06688		0.833575		0.439651
Cell 95		1.5229		0		0
Cell 96		2.35753		0.478178		0.644152
Cell 97		1.95088		0		0
Cell 98		0		0		0.482987
Cell 99		3.52366		0		0
Cell 100		0.229243		0		0
Cell 101		2.0102		0		0
Cell 102		2.54563		0.885775		0
Cell 103		0		0		0
Cell 104		0.013245		0.343768		0
Cell 105		3.03332		0		0
Cell 106		2.05786		0.003196		0.554404
Cell 107		2.06389		0.904235		0.541561
Cell 108		0		0		0
Cell 109		0.476201		0		0
Cell 110		2.43718		1.38266		0
Cell 111		1.42772		0		0.47283
Cell 112		0		0		0
Cell 113		0		0.003722		0
Cell 114		1.50231		0.000846		0.615098
Cell 115		2.16161		0		0
Cell 116		0		0		0
Cell 117		2.13533		0		0
Cell 118		2.14105		0		0
Cell 119		1.43501		0		0
Cell 120		1.68667		0.685923		0.13847
Cell 121		0		0		0.011328
Cell 122		1.99564		0.529415		1.18283
Cell 123		0		0.495431		0
Cell 124		2.36172		0		0
Cell 125		0		0		0
Cell 126		0		0		0
Cell 127		1.93667		0		0
Cell 128		0		0		0
Cell 129		0.735549		0		0
Cell 130		0		0		1.07675
Cell 131		1.83062		0.392213		0.951982
Cell 132		0		0		0
Cell 133		2.5413		0		0
Cell 134		2.0322		0		0
Cell 135		1.29552		0		0
Cell 136		0		1.18914		0.901522
Cell 137		1.51393		0		0
Cell 138		2.17922		0		0
Cell 139		0		0.292978		0
Cell 140		0		0		0
Cell 141		0		0		0
Cell 142		2.71952		0		0
Cell 143		0		1.09832		0
Cell 144		1.63994		1.35659		1.28415
Cell 145		0		0.010104		0.575811
Cell 146		1.79953		0		0
Cell 147		2.10719		1.66082		0
Cell 148		0		0		0.001378
Cell 149		0.21055		0		0.00098
Cell 150		1.6044		1.03807		0
Cell 151		1.26791		1.65824		0
Cell 152		1.66574		0		0.586053
Cell 153		1.54395		0		0
Cell 154		1.22365		1.20047		0
Cell 155		2.11968		1.13892		0
Cell 156		2.18099		0		0
Cell 157		2.12829		1.38382		0
Cell 158		1.84388		0.409962		0.2508
Cell 159		0		0		1.06188
Cell 160		1.7025		0		0
Cell 161		1.3772		0.889576		0.000728
Cell 162		1.5102		0.860046		0.733417
Cell 163		0		0		0
Cell 164		0		0		0
Cell 165		1.38075		0		0
Cell 166		0		0		0
Cell 167		0		0		0
Cell 168		0		0		0
Cell 169		0		0		0
Cell 170		0		0		0
Cell 171		0.364584		0		0
Cell 172		0.002757		0		0
Cell 173		2.03344		0.011933		0
Cell 174		0		1.55567		0
Cell 175		0.967793		0		0
Cell 176		0		0		0
Cell 177		0		0		0
Cell 178		0		0		0.001397
Cell 179		0		0		0
Cell 180		0.197329		0		0
Cell 181		2.83629		0		0
Cell 182		0		0		0
Cell 183		0		0		0
Cell 184		2.00929		0		0
Cell 185		2.71226		0.001218		0
Cell 186		0		0		0
Cell 187		0		0.217498		0.406206
Cell 188		1.74929		0		0
Cell 189		0		0		0
Cell 190		2.12143		0		0
Cell 191		0.541197		0		0
Cell 192		0		0		0
Cell 193		1.53994		0		0
Cell 194		0		0		0
Cell 195		2.22306		0		0
Cell 196		0		0		0.038925
Cell 197		2.12341		0		0
Cell 198		0		0		0
Cell 199		0.014838		0		0
Cell 200		0		0		0
Cell 201		1.58117		0		0.000353
Cell 202		0		0		0
Cell 203		1.90123		0.479402		0
Cell 204		0		0		0
Cell 205		0		0		0
Cell 206		1.54459		0		0.189908
Cell 207		0.247799		0.000546		0
Cell 208		0		0		0
Cell 209		1.28133		0		0
Cell 210		0.699492		0		0
Cell 211		0		0		0
Cell 212		0		0		0
Cell 213		0		0.000874		0
Cell 214		0		0		0
Cell 215		0		0		0.816856
Cell 216		1.98481		1.05318		0
Cell 217		0.003502		0		0
Cell 218		0.002364		0		0
Cell 219		2.96371		0		0
Cell 220		0		0		0
Cell 221		0.010285		0.004271		0
Cell 222		0.014714		0		0
Cell 223		0		0		0
Cell 224		0		0		0
Cell 225		0		0		0
Cell 226		0		0		0
Cell 227		1.976		1.12765		0
Cell 228		2.03529		0		0
Cell 229		2.57555		0		0
Cell 230		0		0.832944		0.000725
Cell 231		0.248983		0		0
Cell 232		0.00254		0		0.855387
Cell 233		2.09462		0		0
Cell 234		0.100661		0		0
Cell 235		0		0		0
Cell 236		0		0		0
Cell 237		1.5581		0.19969		0
Cell 238		0		0		0
Cell 239		1.94968		1.63255		0.002428
Cell 240		2.62711		0		0
Cell 241		2.76848		0		0
Cell 242		0		1.12085		0
Cell 243		0		0		0
Cell 244		2.31464		0		0
Cell 245		0		0		0
Cell 246		0.993529		0		0
Cell 247		0.914648		0.001084		0
Cell 248		1.10709		0		0
Cell 249		0.029792		0		0
Cell 250		0		0		0
Cell 251		0		0		0
Cell 252		0.543725		0.08157		0
Cell 253		1.02303		0.216381		0.500311
Cell 254		0		0.001888		0
Cell 255		1.79558		0		0.334687
Cell 256		0		0		0
Cell 257		0		0		0
Cell 258		0		0		0
