# Supplementary material for: Myc-dependent dedifferentiation of Gata6+ epidermal cells resembles reversal of terminal differentiation
Source: Nat Cell Biol. 2023 Sep 21;25(10):1426–38. doi: 10.1038/s41556-023-01234-5 (PMC10567550; doi:10.1038/s41556-023-01234-5)
Supplement: Supplementary file 5 — Statistical source data. [file 41556_2023_1234_MOESM5_ESM.xlsx]

## Sheet: Fig 4
Fig. 4b	Distal	Proximal		Fig. 4f	Wt	Myc KO
Mouse 1	7.69231	63.8889		Mouse 1	41.4286	0
Mouse 2	10	52.2727		Mouse 2	52.4854	10.7466
Mouse 3	0	68.2942		Mouse 3	47.343	3.84615
Mouse 4	12.1212	64.8649
Mouse 5	8.82353	65.7143		Fig. 4g	Wt	Myc KO
Mouse 6	10	100		Mouse 1	976.224	262.89
Mouse 7		90.2439		Mouse 2	1080.82	92.3426
				Mouse 3	837.666	129.577
Fig. 4c	Distal	Proximal
Mouse 1	233.482	978.338		Fig. 4h	Wt	Myc KO
Mouse 2	418.552	484.839		Mouse 1	1252.02	1617.53
Mouse 3	229.01	580.98		Mouse 2	1169.37	1394.41
Mouse 4	301.251	773.922		Mouse 3	1457.87	1338.45
Mouse 5	263.824	783.486
Mouse 6	116.857	687.676		Fig. 4j	Wt	Myc KO
				Mouse 1	247.5	128.333
Fig. 4e	Wt	Myc KO		Mouse 2	265.5	82.5
Mouse 1	58.8131	31.1765		Mouse 3	253.5	150
Mouse 2	79.5674	23.8827
Mouse 3	69.8764	18.5
