# Supplementary material for: Myc-dependent dedifferentiation of Gata6+ epidermal cells resembles reversal of terminal differentiation
Source: Nat Cell Biol. 2023 Sep 21;25(10):1426–38. doi: 10.1038/s41556-023-01234-5 (PMC10567550; doi:10.1038/s41556-023-01234-5)
Supplement: Supplementary file 6 — Statistical source data. [file 41556_2023_1234_MOESM6_ESM.xlsx]

## Sheet: Fig 5
Fig. 5b		YAP			YAP			MAL			MAL
	Ctrl			Expanded			Ctrl			Expanded
	N>C	E	C>N	N>C	E	C>N	N>C	E	C>N	N>C	E	C>N
Mouse 1	4	2	94	26.6749	12.531	60.794	4.7619	7.55337	87.6847	16.4983	11.9529	71.5488
Mouse 2	2.38095	8.60806	89.011	22.3039	9.19118	68.5049	3.84615	8.39161	87.7622	19.5971	18.6813	61.7216
Mouse 3	3.44828	5.82923	90.7225	14.5758	12.0606	73.3636	0	6.17391	93.8261	17.9167	18.3333	63.75
Fig. 5d	Ctrl	Day 1	Day 2	Day 4	Day 7
Mouse 1	10.9913	15.0103	21.9377	24.1297	23.6243
Mouse 2	11.203	14.8747	13.2353	17.561	20.1403
Mouse 3	9.9155	12.257	19.3845	24.223	21.4105
Mouse 4	11.3725	14.384	17.541	27	20.237
Fig. 5f		Ctrl		Day 1		Day 2		Day 4		Day 7
	%suprabasal	%basal	%suprabasal	%basal	%suprabasal	%basal	%suprabasal	%basal	%suprabasal	%basal
Mouse 1	100	0	77.1081	22.8919	70.8615	29.1385	56.0051	43.9949	54.7037	45.2963
Mouse 2	100	0	83.0147	16.9853	66.6848	33.3152	55	45	57.1107	42.8893
Mouse 3	100	0	100	0	62.1622	37.8378	56.8627	43.1373	57.1429	42.8571
Fig. 5g	Ctrl	Day 1	Day 2	Day 4	Day 7	PBS	bleomycin
Mouse 1	0	42.3077	36.2069	53.4091	51.8182	0	0
Mouse 2	0	44.4664	52.2222	40.6818	42.9293	0	0
Mouse 3	0	35.4167	36.3636	74.537	30.3846	0	0
Fig. 5h	Ctrl	Day 1	Day 2	Day 4	Day 7	PBS	bleomycin
Mouse 1	4.22323	51.4706	52.2222	76.1513	69.6581	6.0606	7.7451
Mouse 2	7.14285	24.2042	67.8378	68.0556	67.316	3.7037	8.22917
Mouse 3	2.77778	28.125	38.9961	63.8158	67.4298	13.0645	8.09524
Mouse 4					61.4815
Fig. 5j	Ctrl	Day 1	Day 2	Day 4	Day 7	PBS	bleomycin
Mouse 1	91.539	111.061	149.555	217.059	165.474	76.3195	390.998
Mouse 2	92.7285	122.102	195.068	187.511	156.792	97.479	380.704
Mouse 3	105.088	154.191	135.909	213.293	136.487	117.774	402.505
Mouse 4	164.463	204.943		177.46		143.098
Fig. 5l	Day 4		Day 7
	Ctrl	Myc KO	Ctrl	Myc KO
Mouse 1	44.7619	4.54545	49.1667	0
Mouse 2	31.5476	5	35.4167	7.14285
Mouse 3	33.8889	12.5	51.4286	0
Fig. 5m	Day 4		Day 7
	Ctrl	Myc KO	Ctrl	Myc KO
Mouse 1	69.1447	12.069	75.0604	25.8658
Mouse 2	56.6919	7.73809	68.609	30.1136
Mouse 3	67.6471	12.1212	66.6667	13.0671
Fig. 5o	Ctrl			Myc KO
	N>C	E	C>N	N>C	E	C>N
Mouse 1	17.5926	9.9537	72.4537	4.34783	4.34783	91.3043
Mouse 2	19.8701	10.2597	69.8701	5.02392	3.26954	91.7065
Mouse 3	18	14	68	5.13158	7.76316	87.1053
