# Supplementary material for: Myc-dependent dedifferentiation of Gata6+ epidermal cells resembles reversal of terminal differentiation
Source: Nat Cell Biol. 2023 Sep 21;25(10):1426–38. doi: 10.1038/s41556-023-01234-5 (PMC10567550; doi:10.1038/s41556-023-01234-5)
Supplement: Supplementary file 7 — Statistical source data. [file 41556_2023_1234_MOESM7_ESM.xlsx]

## Sheet: Sheet1
						Fig. 6d
Fig. 6b	Distal_Wt	Distal_Myc KO	Proximal_Wt	Proximal_Myc KO			WT			Myc KO				Fig 6f	Wt	Myc KO			Fig 6g	F-Actin		Myc			Fig 6i	Wt	Myc KO
	3508	3836	15135	2966		Mouse 1	Cell 1	713	Mouse 1	Cell 1	4183		Mouse 1	Cell 1	11.912	7.215				Wt	Myc KO	Wt	Myc KO		Mouse 1	0.5	9.5
	3211	2423	13133	2954			Cell 2	1163		Cell 2	2955			Cell 2	23.112	4.558		Mouse 1	Cell 1	410	220	122	75		Mouse 2	3.5	12.5
	2929	2370	11419	3131			Cell 3	1459		Cell 3	3149			Cell 3	9.61	7.864			Cell 2	374	281	230	102		Mouse 3	2.5	7.33333
	3584	1991	11331	1310			Cell 4	2766		Cell 4	1872			Cell 4	11.124	8.343			Cell 3	342	222	269	60
	3592	2302	11330	4237			Cell 5	1935		Cell 5	1613			Cell 5	15.372	9.409			Cell 4	417	296	224	79
	5622	2809	11161	1866			Cell 6	2695		Cell 6	1402			Cell 6	20.98	15.785			Cell 5	605	212	239	85
	4289	4935	11074	2610			Cell 7	2282		Cell 7	1039			Cell 7	23.004	12.916			Cell 6	833	243	234	81
	1464	3512	10757	1595			Cell 8	867.5	Mouse 2	Cell 8	1785		Mouse 2	Cell 8	22.433	12.607			Cell 7	457	232	150	107
	1142	2621	10039	5710			Cell 9	1030		Cell 9	647			Cell 9	20.795	13.231		Mouse 2	Cell 8	463	274	90	39
	886	2259	10027	5297		Mouse 2	Cell 10	1509		Cell 10	2789			Cell 10	19.232	10.513			Cell 9	802	292	159	29
	1274	4092	9667	2140			Cell 11	879		Cell 11	5416			Cell 11	17.342	9.319			Cell 10	554	210	210	86
	5561	2111	9074	2122			Cell 12	1385		Cell 12	796			Cell 12	16.429	11.311			Cell 11	467	267	231	91
	4426	1476	8891	1556			Cell 13	2471		Cell 13	727								Cell 12	673	254	175	101
	6800	2218	8577	11330			Cell 14	1154		Cell 14	1307
	5432	4609	8369	6483			Cell 15	1207		Cell 15	2225
	6149	3466	8191	6618			Cell 16	1376		Cell 16	1069
	4443	1603	8059	3718			Cell 17	973		Cell 17	2952
	1124	5051	7982	8200			Cell 18	3119		Cell 18	902
	1350	6617	7941	5967			Cell 19	1433	Mouse 3	Cell 19	2342
	6610	5559	7721	4671			Cell 20	673		Cell 20	1910
	7790	5428	7653	7101		Mouse 3	Cell 21	566		Cell 21	992
	10292	5146	7587	7710			Cell 22	673		Cell 22	5664
	6823	2254	7393	5285			Cell 23	524		Cell 23	715
	3435	3299	7333	2877			Cell 24	1286		Cell 24	933
	3216	3170	7313	6130			Cell 25	2329		Cell 25	1231
	2030	5051	7280	3526			Cell 26	604		Cell 26	2571
	1745	3091	7191	4440			Cell 27	1500		Cell 27	808
	7257	2259	7101	2573			Cell 28	408
	7237	5559	6641	2630			Cell 29	1062
	6876	1844	6589	3148
	4832	2232	6388	2174
	2743	2320	6243	1282
	8364	4688	6234	1706
	7631	3446	6220	3936
	6111	2075	6211	1503
	5510	5575	6156	1147
	3999	1524	6151	1245
	9108	1844	5967	8748
	8009	1825	5871	1132
	5633	4874	5677	1977
	7539	3434	5662	1599
	8889	4818	5506	5170
	5224	3103	5448	2041
	5307	3217	5407	3390
	3654	2766	5297	1245
	820	3086	5234	3048
	964	2429	5180	9042
	1085	1686	5172	4766
	8110	3904	5061	8345
	5914	2633	5041	808
	10159	2951	5001	9074
	7118	3577	4703	3586
	8163	1203	4670	5662
	5457	5259	4586	3484
	4001	1627	4580	982
	3001	1712	4461	2846
	1177	3165	4390	4461
	980	2003	4299	610
	1201	1218	4237	1152
	9620	2554	4199	2032
	9564	3514	4187	6388
	6827	4651	4164	1968
	4870	3562	4127	8059
	3121	1805	4083	6156
	3115	4266	4014	3140
	870	2983	3903	4164
	1191	2688	3807	6211
	953	4459	3747	6589
	1053	4495	3631	1109
	1013	544	3621	1877
	1280	4817	3603	6234
	1211	3283	3586	1410
	1383	4012	3565	2193
	1108	2429	3484	4078
	1451	2347	3426	870
	8208	5006	3404	2240
	2760	4991	3393	5234
	1960	6743	3392	1964
	1608	2343	3390	2758
	3377	3012	3197	3631
	4128	1290	3161	5871
	1175	803	3111	13133
	948	3521	3072	589
	1020	883	3064	3197
	1081	4839	3036	2228
	623	2311	2945	485
	576	1.827	2936	8191
	1897	2484	2923	5448
	1879	4988	2794	3392
	1275	3454	2740	5898
	3206	3173	2711	1071
	3190	1793	2668	1186
	1405	777	2632	2740
	815	1773	2528	6078
	1034	4285	2479	7721
	1102	4954	2425	918
	932	1613	2352	6243
	1107	6061	2328	1526
	1087	5634	2239	7982
	745	3111	2152	666
	655	2258	2147	6641
	680	3296	2098	819
	1952	3068	2060	945
	1590	1995	2050	13688
	1088	4054	1987	714
	1499	3057	1909	1250
	1073	3983	1882	853
	867	2642	1877	3565
	957	2745	1870	7280
	1124	3655	1861	874
	796	4590	1851	849
	713	3743	1811	4014
	729	2885	1799	700
	1105	2727	1703	2227
	1475	2445	1628	688
	1682	1712	1595	2175
	1700	1352	1593	1744
	1639	2206	1569	7393
	1455	1108	1567	802
	1427	2940	1555	6151
	1618	5117	1533	7587
	1043	2067	1494	669
	804	2823	1494	713
	1030	2646	1433	1308
	1168	3060	1405	5677
	938	777	1353	3404
	1061	3730	1351	823
	1018	2395	1321	728
	696	883	1314	3717
	821	3129	1260	5172
	1301	3181	1221	1192
	1210	1867	1209	400
	988	4715	1132	837
	1552	1128	1102	982
	1349	1827	1099	4199
	1467	4892	1085	1680
	1610	5978	1069	1126
	1903	5107	1050	640
	999	2161	1047	1695
	879	2750	927	654
	982	3393	916	847
	1279	3396	905	8891
	1141	2701	719	886
	1117	6400	716	1332
	976	4978	667	921
	686	1825	638	651
	765	2157	552	1062
	982	3688	4047	967
	1594	3942	2633	1068
	1306	4213	2660	1714
	1347	1128	1544	1859
	994	2701	1537	1218
	913	3688	2000	3618
	1520	3942	2664	2638
	1307	3101	4542	2376
	1051	5156	6021	2641
	888	4815	6339	2648
	639	2656	3817	1071
	518	3219	2809	1143
	769	2860	3239	1342
	1139	2252	7301	1787
	642	4380	11078	1339
	579	3002	11011	1140
	754	2217	6081	3819
	670	2740	4740	1854
	675	2623	3239	1379
	107	2459	4108	1493
	98	3473	3408	1897
	91	7099	2037	2762
	78	1336	2072	1778
	113	1088	3217	1404
	99	752	4038	2011
	106	666	5455	2684
	143	2641	4375	888
	143	3042	2924	671
	145	1421	2692	622
	153	2165	1273	2106
	174	4387	2549	2168
	204	7528	2743	500
	209	7474	4148	506
	224	14071	4020	779
	247	1420	3216	953
	260	1450	3331	1857
	265	928	2023	1518
	262	760	1491	596
	274	699	2260	603
	266	1213	2554	962
	255	1231	3443	986
	251	1329	4169	1267
	244	1932	4786	1215
	219	1837	4763	2301
	229	2798	2940	2686
	257	7949	3639	2481
	285	10188	3184	1521
	229	9446	6085	1786
	303	1532	4113	2560
	294	1687	3044	1930
	243	1105	6396	2321
	255	1642	7590	1966
	214	3436	7270	1901
	199	4307	6754	3862
	184	10689	7945	837
	195	9483	6749	659
	129	1580	3701	581
	343	1268	4478	755
	347	938	6759	2252
	205	630	6053	4177
	159	1026	7507	2213
	244	1565	4550	3106
	230	2691	4168	2917
	233	1991	3659	2946
	282	1205	3490	2808
	271	1095	2155	1974
	287	878	1525	2197
	316	1461	1461	2546
	334	1819	1112	2037
	315	5329	966	3171
	260	7552	1796	2825
	315	9322	2917	1745
	354	11964	4092	2320
	365	1344	5373	4012
	354	1090	4874	2157
	348	1067	4110	1910
	346	971	3490	3572
	320	937	3228	2652
	273	1666	2903	2070
	254	1678	4129	2404
	244	2165	4061	3768
	244	2450	3141	3206
	267	6021	2671	2433
	299	4883	1505	1323
	244	1204	735	2243
	211	1053	965	1012
	168	1037	1116	3422
	156	2270	1239	2991
	186	3200	2438	2403
	205	3186	2980	2169
	202	4883	4783	3019
	196	1204	3022	4097
	157	1052	8921	2748
	155	1037	7002	3102
	162	2270	5913	3289
	181	3200	6623	2063
	216	3186	5722	2117
	216	5441	7316	2699
	181	7612	7613	2647
	163	2781	7441	2341
	156	4560	7142	2960
	157	3860	6071	2386
	196	3684	6252	2840
	202	5803	6208	4450
	207	11838	6550	3555
	237	6309	6124	4426
	217	6635	6340	3000
	173	6854	6326	2872
	166	6795	6767	2743
	164	17627	4440	2161
	159	4236	2911	3034
	166	4435	1579	1713
	188	4117	951	2079
	210	15651	837	1552
	227	16779	2098	1931
	237	20237	2724	1524
	233	3669	3964	3589
	236	5429	3823	2149
	252	6376	3176	2142
	271	7040	4181	1401
	321	6536	4151	1425
	364	8536	4223	1887
	440	8536	4615	3873
	546	14668	4562	3464
	698	21649	2326	4323
	973	24122	2590	2658
	833	24931	1257	1965
	640	18447	4284	2118
	816	3216	5675	1501
	1629	4084	7331	2326
	2340	4866	5861	2372
	1127	7662	3685	2254
	662	7744	1136	1666
	477	11568	683	1286
	391	15557	5420	1283
	315	21838	5889	1422
	261	1539	6402	1081
	225	2060	6227	1549
	209	3168	7506	1921
	216	3065	3904	1304
	217	8268	7234	1458
	210	12046	7258	2152
	199	1221	3868	2292
	186	1908	6562	1577
	175	2560	8091	1306
	167	1909	5264	1442
	165	2573	2866	1186
	163	2439	17007	1390
	171	2972	7152	3253
	220	12056	7421	2913
	308	4592	5095	3109
	261	4747	9970	1850
	296	3964	6456	1946
	414	2188	5948	2297
	267	5434	1388	1741
	183	6409	5095	2101
	163	9304	2911	2244
	165	13971	3667	2377
	174	2669	4366	4048
	178	4352	822	2836
	189	3789	2888	1288
	191	3734	6085	1050
	192	11501	7345	834
	198	12739	7307	1776
	201	14142	3022	2594
	191	7312	924	3462
	206	2230	1085	2718
	245	3964	820	3388
	313	4613	4532	3714
	402	5310	7249	2030
	513	3305	9203	1735
	901	5259	2054	1392
	1627	5703	1200	2303
	1876	10405	1077	2751
	1876	2384	1220	3965
	1582	3912	1904	3506
	1036	4351	4598	2611
	1717	3499	6949	4440
	2785	5378	8516	2696
	2561	3621	3480	2607
	3613	5936	2189	3728
	1225	4151	2120	5051
	579	4367	2950	4960
	384	4169	4012	1468
	300	7176	11055	1950
	245	5029	11418	3074
	201	2296	10822	3451
	185	2263	2672	2931
	187	2680	4788	3047
	185	2635	4025	3437
	188	3761	3557	2719
	194	1392	4594	3141
	223	1904	2062	2325
	196	3295	3324	2388
	178	1108	2110	2352
	166	3591	3021	4337
	160	2937	2340	3587
	181	3047	10541	1148
	283	4001	1522	1596
	350	6605	2624	1797
	4111	7643	4275	1641
	3268	3995	8120	1479
	3542	3657	9991	2101
	2520	4186	10562	1826
	3411	1544	4062	2048
	3722	1251	3093	1463
	3247	3675	1911	2461
	3565	5276	3501	2086
	2722	6634	3793	1519
	2805	7428	6050	2191
	4217	3305	5950	1755
	4894	7841	6026	2893
	4565	6661	3810	3626
	3071	7188	4133	3020
	2551	5800	8187	2133
	6149	6465	8427	3187
	9754	6914	9889	1446
	6299	5387	4955	2189
	3836	7198	10556	1642
	3547	7956	4527	4931
	3535	7061	4886	5909
	6281	6628	4141	5639
	7488	4458	4216	7074
	2920	10609	11546	2296
	2883	9502	6810	7122
	3902	6224	5641	7605
	3183	6403	17174	7387
	3996	6870	9342	7942
	4405	6983	2163	4265
	4711	7073	2977	3497
	3610	5736	1469	7815
	4123	6976	1729	4839
	3427	9120	2309	5599
	4432	6553	3149	8506
	5062	6520	3589	5489
	3967	9925	8410	4725
	2450	10945	1462	4763
	3721	8720	2804	7774
	8056	6870	4090	6318
	9631	6983	6875	7703
	5803	7073	16855	7592
	4755	5836	15634	4460
	3111	7821	10691	9974
	4896	6976	12268	5762
	4487	2416	2301	7465
	4069	4687	3654	10533
	3174	6553	2662	5708
	3138	3236	2437	3527
	2150	4746	6644	3802
	3201	5270	4754	4067
	2417	6472	9429	4357
	3002	10040	14692	5589
	2534	8647	6550	9289
	1845	2490	3961	5309
	2609	5419	3691	4975
	3245	4644	5843	2572
	2934	2490	1691	7899
	2814	5419	3809	6884
	2542	4644	9017	4876
	2698	8039	2789	6195
	2485	4234	3066	2909
	2744	11071	3199	3459
	3089	3083	805	5180
	2354	5946	2802	4400
	3809	8525	3097	5437
	3111	8866	1829	11697
	3836	2173	1758	5987
	4755	3227	6888	2358
	3681	2523	6641	2150
	3918	1511	3190	6078
	3881	2690	1667	4652
	3807	3049	1122	5253
	2252	3590	1194	10941
	3316	2712	1789	7039
	3069	2137	1184	7285
	3282	1662	1094	6436
	3364	1492	1282	2353
	3647	2694	1718	2656
	3436	2228	1703	4692
	2697	1729	738	10620
	2657	1779	1218	7673
	3352	627	1550	6910
	3095	947	1074	2783
	3443	1238	1216	3258
	4015	2693	1483	4187
	6473	2250	4623	7399
	5803	1973	3314	8440
	6399	3004	3136	6454
	9754	1914	4446	5471
	9631	1468	2168	5539
	11738	1594	1067	1887
	4658	2266	3303	1517
	3530	2165	2734	5079
	4060	2248	1830	3648
	3867	2688	3563	4743
	3695	3473	4417	5533
	2881	3363	2898	3820
	2225	3840	2316	7138
	3547	4768	2107	9690
	3800	1144	1242	10239
	2597	3806	1725	8122
	2550	3667	1846	5999
	2306	4478	1775	2032
	2080	2981	1664	1574
	1740	2108	1801	1828
	3563	2800	1722	5128
	2231	2577	1989	2786
	1332	2975	4454	4005
	1212	3909	2150	6441
	1694	3856	2265	6248
	1216	2082	1179	7356
	1669	3647	1450	7766
	623	2135	1507	3858
	1003	769	3815	5419
	806	1392	2611	6565
	3326	1436	2566	6788
	1000	1851	2917	2648
	2273	3086	1474	4069
	5153	2211	1875	5901
	1069	2068	1666	3984
	1400	2192	1631	10651
	1080	5282	2400	2491
	1272	4106	2811	3018
	2192	2796	3230	3243
	1113	5684	4294	7245
	1238	5227	2124	5460
	1394	2943	1207	6533
	1436	3708	4449	2061
	1292	3438	3650	2284
	1356	3490	3750	2249
	1642	5407	3404	2820
	1099	1454	2784	4722
	1248	1474	1421	5693
	1303	2719	1363	5552
	1333	3331	1066	4184
	1519	3221	1437	4703
	1480	3875	1210	4750
	1490	3102	1191	5340
	1641	3311	1129	6649
	1959	5518	1228	5487
	1878	4836	1444	6750
	2438	2340	1412	3674
	2787	2689	1854	4643
	2688	4363	3015	4829
	1358	2357	1371	4643
	502	2195	3328	2160
	322	1544	5412	2228
	630	1723	3716	4864
	905	1779	8289	3054
	1133	1789	18571	1335
	3635	1695	3442	909
	4179	3540	3899	1090
	7373	4675	4166	1341
	3555	6725	5950	1281
	4755	2592	5402	1613
	2601	3966	5259	2034
	1905	2808	4715	2364
	4631	2079	7288	7633
	2334	4998	4934	7115
	2268	6060	9444	8496
	3545	4466	5638	6356
	1550	3550	5102	3310
	520	2759	5166	6475
	3955	2786	6771	3254
	1363	3484	3188	4201
	612	3986	1462	4127
	1454	2786	2975	5759
	1606	1448	2973	4425
	1197	2759	3626	6879
	1504	3550	3239	3981
	1702	6498	1391	3199
	2090	4466	1553	5613
	1435	6060	2081	6534
	4650	4998	4011	6468
	2845	2079	3368	4999
	2833	2808	2639	4761
	1806	3966	1888	3597
	868	2592	2044	4296
	672	6725	1620	6131
	2090	4675	1559	5778
	2604	3540	1357	2335
	2894	1475	5617	3937
	2048	2298	1862	7429
	1365	3989	2223	6186
	1038	6727	6592	4198
	937	4039	1433	6938
	835	3453	933	6491
	941	2734	2123	6625
	1208	5461	1839	6934
	564	6122	1751	4506
	1738	6525	1940	3635
	2486	6871	2043	6848
	2240	5844	1929	4987
	2994	3378	2184	9339
	2618	5387	2316	8270
	2146	3461	2311	10674
	1212	2894	1321	5276
	1180	2642	1174	2682
	834	2572	1372	5396
	1390	2747	1294	3329
	1252	3364	1588	4158
	453	5721	1642	4610
	304	6205	1390	3246
	372	4548	1558	5873
	1930	4089	1998	2968
	1215	4271	2186	1497
	636	3450	1695	3603
	334	2602	2966	4491
	974	3493	2628	4087
	711	3940	2039	3545
	475	2139	1307	3283
	984	3376	1145	3618
	1292	2380	1333	4033
	1292	2398	1547	5476
	802	2839	1268	3145
	618	3557	1159	4531
	746	2610	1444	6671
	714	2981	1469	3036
	622	3504	1312	4067
	1034	5883	1250	8237
	1946	4791	1607	4244
	1244	2524	2631	4279
	2523	2612	3462	5832
	2088	4804	3175	3308
	2433	5774	3262	1757
	3244	1873	3418	5808
	3116	4688	2276	3353
	2001	4339	1546	4157
	1636	6265	1430	3282
	1730	7577	1969	2851
	1322	7316	1918	5688
	1605	7957	2001	3547
	1249	7885	2624	17171
	2293	9120	1738	2483
	2329	9780	1899	6036
	2170	7613	2567	7533
	3918	7892	2310	3035
	2638	10472	1965	8751
	2530	9097	2168	1888
	2779	18549	2224	3641
	1782	6979	1683	1888
	1631	7912	2156	1877
	2814	1043	2316	2002
	2978	698	2006	3772
	2726	609	2091	2412
	3745	707	2349	1831
	3544	575	2827	875
	2341	447	2262	2885
	2602	424	2191	4476
	3276	555	2181	3893
	4820	601	2023	4695
	7822	494	3005	2410
	7769	306	2456	2015
	5272	234	2219	1979
	2496	320	2707	1645
	2139	459	3625	1543
	1618	512	2173	1508
	2067	755	4865	1512
	1907	1188	3675	1391
	1224	741	4122	1239
	1172	755	3455	905
	1115	622	2528	1909
	1039	276	1671	1856
	1741	555	2455	1472
	1913	696	1702	2190
	1530	947	1503	1837
	3786	1467	1136	1507
	5440	940	1618	1052
	4637	732	1643	1174
	1708	1090	1544	1256
	5018	1137	1622	1477
	8355	969	4170	1538
	8831	1260	5275	1514
	1339	877	4075	1353
	855	775	3396	1205
	752	690	4413	1260
	939	1524	2806	1301
	1062	873	3505	1580
	1211	881	3099	1641
	2694	838	3748	3135
	3877	1178	2450	2329
	3047	1527	3161	1689
	796	1881	3200	1147
	890	2942	3117	1662
	784	1202	3095	1349
	1166	747	3281	1418
	1682	439	3150	1200
	1988	314	4463	1688
	2729	650	4869	1689
	3059	795	5264	1967
	2224	1028	5889	2805
	1285	868	4913	3046
	1141	1183	7059	1833
	1323	683	6853	1315
	1853	707	1588	1274
	2296	741	1438	1238
	2292	961	1467	1421
	3265	1063	1236	1650
	2540	661	854	1775
	2173	655	1135	1789
	1386	691	1199	2015
	1697	632	1336	2197
	1683	1163	1496	2072
	1856	1894	2521	2129
	1935	2148	2503	1969
	2522	1508	1864	2259
	2070	920	1335	2042
	1294	967	1681	1558
	1998	1120	5280	1302
	1636	936	2249	1101
	1679	695	1126	1346
	1307	651	3114	1759
	1048	861	4304	2011
	2093	936	6194	1952
	4549	685	5782	2273
	3449	1213	1514	1897
	4000	1896	2113	1877
	3617	2951	2269	1757
	2745	2977	3047	1573
	1790	1939	1449	1607
	4289	2999	1942	1388
	2649	3105	3122	1213
		1038	2991	1020
		1590	3294	1213
		1574	2380	1388
		2425	2377	1607
		1445	3510	1573
		815	2730	1757
		696	2705	1877
		637	1308	1897
		780	3058	2273
		943	3255	1952
		716	2696	2011
		839	3406	1759
		750	5236	939
		777	6415	959
		1143	5871	1136
		1357	2694	1622
		1084	4861	2493
		637	5088	2062
		1692	3716	1862
		1873	1088	1841
		1955	3847	1646
		2843	1610	1563
		1776	1236	2555
		3475	4735	2404
		2463	2845	2786
		2039	1686	1790
		2789	2832	1139
		5470	3371	796
		3319	6613	2591
		1499	3534	2433
		885	2940	3003
		1810	2545	1720
		2711	2905	2031
		1855	2428	2503
		1090	1053	3057
		785	1591	3605
		601	2320	2422
		425	2291	1290
		314	2937	962
		358	3273	1915
		993	2687	2184
		1844	3428	3015
		1375	2265	3851
		864	1642	3408
		998	904	4641
		648	1777	2724
		929	2072	2902
		1597	2659	2997
		6240	2438	4805
		2279	2700	3988
		3091	3507	2788
		2449	3150	2314
		2305	4187	2009
		4648	3996	1435
		1171	4571	1553
		1015	3571	1825
		589	3138	2513
		988	1143	1541
		949	446
		959	1964
		973	1259
		2691	1883
		2316	2738
		2128	3797
		348	1784
		303	1962
		1008	2848
		2646	2861
		2895	2568
		4091	3970
		2347	2743
		2541	5168
		1574	4990
		1348	5344
		1350	3700
		1093	2607
		1105	1100
		1012	472
		614	1130
		742	1411
		1140	3284
		1815	4110
		3842	4560
		4798	4323
		1306	5147
		1447	3583
		1974	4768
		1281	3688
		995	2785
		648	2401
		855	2221
		1165	6624
		1640	6728
		1799	3261
		1432	5393
		706	2880
			2473
			1326
			1857
			2044
			2538
			5899
			6690
			6739
			4230
			2963
			2636
			2786
			3240
			2607
			4590
			5264
			4609
			3989
			3141
			4225
			4278
			3221
			2627
			2776
			1573
			2092
			2410
			5962
			9718
			8540
			5897
			3763
			2043
			2441
			1429
			4489
			4490
			8584
			5602
			4374
