# Supplementary material for: Myc-dependent dedifferentiation of Gata6+ epidermal cells resembles reversal of terminal differentiation
Source: Nat Cell Biol. 2023 Sep 21;25(10):1426–38. doi: 10.1038/s41556-023-01234-5 (PMC10567550; doi:10.1038/s41556-023-01234-5)
Supplement: Supplementary file 8 — Statistical source data. [file 41556_2023_1234_MOESM8_ESM.xlsx]

## Sheet: Fig 7
Fig. 7b	distal wt	proximal wt	proximal Myc KO		Fig. 7c	distal wt	proximal wt	proximal Myc KO
Mouse 1	2436.5	4080.5	2673		Mouse 1	29.986	18.988	27.159
Mouse 2	2243	3530	2668		Mouse 2	32.9085	20.128	26.983
Mouse 3	2368.5	2676	2064		Mouse 3	30.5455	26.9605	35.3175
Mouse 4	2177	2474.5	1782.5		Mouse 4	33.161	21.7475	42.5785
Fig. 7e	distal wt	proximal wt	proximal Myc KO		Fig. 7g	Ctrl	wt	Myc KO
Mouse 1	1106084	1.6016e+06	475625		Mouse 1	2193516	3092627	2285135
Mouse 2	1.3299e+06	2195572	353198		Mouse 2	1338684	2.30166e+06	1.09802e+06
Mouse 3	1.06017e+06	3063421	412388		Mouse 3	953519	3.1703e+06	1336652
Fig. 7h
time point	Day0	Day0	Day0	Day0	Day0	Day0	Day9	Day9	Day9	Day9	Day9	Day9	Day9	Day9	Day9	Day9	Day9	Day9	Day9	Day9	Day9	Day9	Day9	Day9	Day9	Day9	Day9	Day9	Day11	Day11	Day11	Day11	Day11	Day11	Day11	Day11	Day11	Day11	Day11	Day11	Day11	Day11	Day11	Day11	Day11	Day11	Day11	Day11	Day0
Rhoa (raw counts)	0	826	2062	0	0	382	0	0	304	661	274	154	999	475	749	0	514	488	0	22	90	32	383	146	0	0	40	169	493	408	0	60	944	0	233	414	0	0	0	630	1	614	1964	0	0	324	215	64	0
Rac1 (raw counts)	2696	1448	2417	844	2	0	1412	0	3282	790	924	196	484	0	1312	0	2296	0	258	653	1916	2373	549	699	785	168	1064	1386	246	2306	0	1178	0	1057	1670	382	0	1680	0	0	1112	801	0	1248	1876	568	144	179	0
Cdc42 (raw counts)	0	0	609	449	0	0	667	398	180	893	790	8	319	1172	358	71	1380	723	868	678	655	623	153	356	1014	2	565	0	391	1127	834	134	0	1384	774	301	0	1201	0	865	611	505	0	50	1100	0	0	0	8290
Fig. 7i
time point	Day0	Day0	Day0	Day0	Day0	Day0	Day9	Day9	Day9	Day9	Day9	Day9	Day9	Day9	Day9	Day9	Day9	Day9	Day9	Day9	Day9	Day9	Day9	Day9	Day9	Day9	Day9	Day9	Day11	Day11	Day11	Day11	Day11	Day11	Day11	Day11	Day11	Day11	Day11	Day11	Day11	Day11	Day11	Day11	Day11	Day11	Day11	Day11	Day0
Lad1 (raw counts)	0	0	0	0	0	0	0	3017	4037	0	4714	0	9021	0	3015	0	0	2	1965	1828	8197	10461	1184	0	0	10	0	2	48	2896	0	0	0	0	0	11484	0	0	0	0	0	0	0	5115	0	0	0	0	0
Itgb1 (raw counts)	531	1914	0	614	0	0	0	546	0	0	82	378	382	0	274	0	466	0	36	261	1361	551	0	0	0	0	702	0	0	1375	0	96	0	446	66	508	0	0	0	2138	2	186	0	0	0	0	204	0	0
Tln1 (raw counts)	0	17	0	0	0	7825	0	0	0	4111	0	3548	7154	314	970	0	0	560	1573	0	247	519	0	2	7359	0	42	12	3080	0	8300	66	3695	0	2447	0	0	0	0	2819	0	1	0	8	0	542	5194	0	4
[truncated: 302 more columns]
