# Supplementary material for: Myc-dependent dedifferentiation of Gata6+ epidermal cells resembles reversal of terminal differentiation
Source: Nat Cell Biol. 2023 Sep 21;25(10):1426–38. doi: 10.1038/s41556-023-01234-5 (PMC10567550; doi:10.1038/s41556-023-01234-5)
Supplement: Supplementary file 9 — Statistical source data. [file 41556_2023_1234_MOESM9_ESM.xlsx]

## Sheet: Extended Data Fig 1
Extended Data Fig. 1c		Day 0		Day 6		Day 9
	%suprabasal	%basal	%suprabasal	%basal	%suprabasal	%basal
Mouse 1	100	0	100	0	68.3014	31.6986
Mouse 2	100	0	100	0	72.5	27.5
Mouse 3	100	0	100	0	66.0969	33.9031
Mouse 4	100	0	100	0	81.9444	18.0556
Extended Data Fig. 1e	day 0 (2 mice per replicate)	day 6 (3 mice per replicate)	day 9 (1 mouse per replicate)	day 11 ( 1 mouse per replicate)
Replicate 1	3.01205	21.3333	27.6423	28.5714
Replicate 2	2.88066	26.087	20	20
Extended Data Fig. 1f	day 0 (2 mice per replicate)	day 6 (3 mice per replicate)	day 9 (1 mouse per replicate)	day 11 ( 1 mouse per replicate)
Replicate 1	5989	11983	15627	19126
Replicate 2	7078	15233	17316	16729
Extended Data Fig. 1g
Sample names	nFeature_RNA	percent.mito	gata6_status	condition	time
WTCHG_648674_214128	3043	165698149892233	Positive	control	Day0
WTCHG_648674_231114	2663	184310882393231	Positive	control	Day0
WTCHG_648674_246136	2376	250567395207853	Positive	control	Day0
WTCHG_648674_261146	2773	263005743594091	Positive	control	Day0
WTCHG_648674_276156	2042	170923663566681	Positive	control	Day0
WTCHG_648674_279120	1818	182359981939725	Positive	control	Day0
WTCHG_648674_201189	1672	808591141029098	Negative	control	Day0
WTCHG_648674_202177	2436	148383066176379	Negative	control	Day0
WTCHG_648674_203165	2335	282101115560725	Negative	control	Day0
WTCHG_648674_206129	2002	907191768632422	Negative	control	Day0
WTCHG_648674_218175	1865	224823334014325	Negative	control	Day0
WTCHG_648674_220151	1599	134542960271313	Negative	control	Day0
WTCHG_648674_223115	2351	208908436583112	Negative	control	Day0
WTCHG_648674_224103	10807	260683800901571	Negative	control	Day0
WTCHG_648674_238125	2837	245650247404955	Negative	control	Day0
WTCHG_648674_253147	1759	140002873054665	Negative	control	Day0
WTCHG_648674_269145	3471	234099208628331	Negative	control	Day0
WTCHG_648674_271121	2796	21526285600416	Negative	control	Day0
WTCHG_640730_203166	2802	192787963424189	Positive	wound	Day9
WTCHG_640730_205142	2645	117458821576049	Positive	wound	Day9
WTCHG_640730_206130	4785	212490365870245	Positive	wound	Day9
WTCHG_640730_207118	4364	226035545004987	Positive	wound	Day9
WTCHG_640730_208106	4770	195198224285608	Positive	wound	Day9
WTCHG_640730_217188	3323	237253631557054	Positive	wound	Day9
WTCHG_640730_218176	2976	299889713818826	Positive	wound	Day9
WTCHG_640730_221140	2621	172422656364681	Positive	wound	Day9
WTCHG_640730_222128	4331	154744056128879	Positive	wound	Day9
WTCHG_640730_224104	2257	205670792363524	Positive	wound	Day9
WTCHG_640730_233186	4323	246243596845784	Positive	wound	Day9
WTCHG_640730_234174	3082	261220641856701	Positive	wound	Day9
WTCHG_640730_235162	3644	216146495448755	Positive	wound	Day9
WTCHG_640730_237138	4727	270324301825286	Positive	wound	Day9
WTCHG_640730_239114	3724	239225625734693	Positive	wound	Day9
WTCHG_640730_251172	3435	400086969619748	Positive	wound	Day9
WTCHG_640730_252160	2436	25019899883625	Positive	wound	Day9
WTCHG_640730_267170	2983	215205002754	Positive	wound	Day9
WTCHG_640730_269146	2674	2234416089282	Positive	wound	Day9
WTCHG_640730_270134	2034	318496855498236	Positive	wound	Day9
WTCHG_640730_285144	3234	218169707680762	Positive	wound	Day9
WTCHG_640730_286132	2790	304130464988544	Positive	wound	Day9
WTCHG_640730_210177	4053	242254982248007	Negative	wound	Day9
WTCHG_640730_211165	5431	319617798865753	Negative	wound	Day9
WTCHG_640730_212153	4044	219859750835584	Negative	wound	Day9
WTCHG_640730_215117	4091	236315544578764	Negative	wound	Day9
WTCHG_640730_216105	4082	269815417034916	Negative	wound	Day9
WTCHG_640730_228151	3282	289283440596559	Negative	wound	Day9
WTCHG_640730_232103	3548	235042147096734	Negative	wound	Day9
WTCHG_640730_243161	2620	148935881133094	Negative	wound	Day9
WTCHG_640730_257195	2734	102337431757167	Negative	wound	Day9
WTCHG_640730_258183	2298	207336018694836	Negative	wound	Day9
WTCHG_640730_260159	2506	866506730199179	Negative	wound	Day9
WTCHG_640730_261147	4726	337737295749648	Negative	wound	Day9
WTCHG_640730_264111	2640	145683151143698	Negative	wound	Day9
WTCHG_640730_273193	3174	196007759445384	Negative	wound	Day9
WTCHG_640730_274181	3469	166591850395851	Negative	wound	Day9
WTCHG_640730_278133	2831	141550341808908	Negative	wound	Day9
WTCHG_640730_289191	2925	1210483733317	Negative	wound	Day9
WTCHG_640730_295119	4267	20298275823156	Negative	wound	Day9
WTCHG_640730_296107	4997	304735553788096	Negative	wound	Day9
WTCHG_648673_209109	5037	319796252798649	Positive	wound	Day11
WTCHG_648673_210121	3566	231757305499516	Positive	wound	Day11
WTCHG_648673_212145	2921	162943329967646	Positive	wound	Day11
WTCHG_648673_214169	3431	454393918083663	Positive	wound	Day11
WTCHG_648673_215181	1864	246677379869766	Positive	wound	Day11
WTCHG_648673_225111	2419	132967744118568	Positive	wound	Day11
WTCHG_648673_227135	3791	410022648648286	Positive	wound	Day11
WTCHG_648673_230171	2428	165307018388874	Positive	wound	Day11
WTCHG_648673_242113	1909	202957110756748	Positive	wound	Day11
WTCHG_648673_243125	2104	245243292533579	Positive	wound	Day11
WTCHG_648673_244137	1846	220498796026695	Positive	wound	Day11
WTCHG_648673_245149	2376	219790207332198	Positive	wound	Day11
WTCHG_648673_259127	2137	164809808469131	Positive	wound	Day11
WTCHG_648673_260139	3189	213312003489155	Positive	wound	Day11
WTCHG_648673_261151	1551	213344631925171	Positive	wound	Day11
WTCHG_648673_262163	1815	217229190148051	Positive	wound	Day11
WTCHG_648673_275129	1957	166304330098178	Positive	wound	Day11
WTCHG_648673_279177	3381	348480848018346	Positive	wound	Day11
WTCHG_648673_295179	3577	227864059610637	Positive	wound	Day11
WTCHG_648673_296191	2899	184996537239076	Positive	wound	Day11
WTCHG_648673_201108	3399	273370077053723	Negative	wound	Day11
WTCHG_648673_203132	3065	150899913214758	Negative	wound	Day11
WTCHG_648673_219134	3476	388120170414718	Negative	wound	Day11
WTCHG_648673_223182	3105	197190790252546	Negative	wound	Day11
WTCHG_648673_235136	1377	120828905946004	Negative	wound	Day11
WTCHG_648673_238172	3907	252667879865061	Negative	wound	Day11
WTCHG_648673_249102	3111	219640704022507	Negative	wound	Day11
WTCHG_648673_250114	2626	213000731301173	Negative	wound	Day11
WTCHG_648673_253150	3325	262464385376354	Negative	wound	Day11
WTCHG_648673_255174	2656	110559277332849	Negative	wound	Day11
WTCHG_648673_270164	2348	289269796046295	Negative	wound	Day11
WTCHG_648673_285154	2742	154897970054443	Negative	wound	Day11
WTCHG_648673_288190	2976	162569439840902	Negative	wound	Day11
WTCHG_648674_209188	1376	119675551351429	Positive	control	Day0
WTCHG_648674_211164	1897	322417678479188	Positive	control	Day0
WTCHG_648674_212152	1636	137330407298525	Positive	control	Day0
WTCHG_648674_213140	1154	780785588758851	Positive	control	Day0
WTCHG_648674_216104	1980	123051748757018	Positive	control	Day0
WTCHG_648674_225186	1179	164046643933304	Positive	control	Day0
WTCHG_648674_229138	2108	146242080827706	Positive	control	Day0
WTCHG_648674_232102	2063	263818802853199	Positive	control	Day0
WTCHG_648674_241196	1934	312493554820432	Positive	control	Day0
WTCHG_648674_242184	1145	369509091769372	Positive	control	Day0
WTCHG_648674_243172	1282	860609682228581	Positive	control	Day0
WTCHG_648674_244160	1496	142124625091899	Positive	control	Day0
WTCHG_648674_245148	2454	220346880294932	Positive	control	Day0
WTCHG_648674_257194	1694	689167949168077	Positive	control	Day0
WTCHG_648674_258182	1809	320954180202369	Positive	control	Day0
WTCHG_648674_259170	945	511863962394891	Positive	control	Day0
WTCHG_648674_260158	1010	84616945175375	Positive	control	Day0
WTCHG_648674_263122	1756	139048131459378	Positive	control	Day0
WTCHG_648674_274180	1281	952612790339353	Positive	control	Day0
WTCHG_648674_278132	793	215996175294834	Positive	control	Day0
WTCHG_648674_289190	1513	842340397647113	Positive	control	Day0
WTCHG_648674_290178	2061	159480451861908	Positive	control	Day0
WTCHG_648674_291166	1728	282133755532821	Positive	control	Day0
WTCHG_648674_292154	1651	134878614315074	Positive	control	Day0
WTCHG_648674_293142	1546	114120075436066	Positive	control	Day0
WTCHG_648674_294130	1094	145806530146766	Positive	control	Day0
WTCHG_648674_296106	4535	187525308933368	Positive	control	Day0
WTCHG_648674_204153	17	476190476190476	Negative	control	Day0
WTCHG_648674_208105	2372	169888753688459	Negative	control	Day0
WTCHG_648674_217187	742	498495525819106	Negative	control	Day0
WTCHG_648674_219163	1680	218786985496197	Negative	control	Day0
WTCHG_648674_221139	1209	19214696960317	Negative	control	Day0
WTCHG_648674_235161	730	972970044066355	Negative	control	Day0
WTCHG_648674_236149	1586	157145377491995	Negative	control	Day0
WTCHG_648674_239113	2480	126611156935434	Negative	control	Day0
WTCHG_648674_249195	1627	120274533700278	Negative	control	Day0
WTCHG_648674_250183	1273	163442553407589	Negative	control	Day0
WTCHG_648674_251171	1455	251779428373577	Negative	control	Day0
WTCHG_648674_265193	1727	231226537997014	Negative	control	Day0
WTCHG_648674_266181	1355	17068306460734	Negative	control	Day0
WTCHG_648674_268157	1243	220115487748341	Negative	control	Day0
WTCHG_648674_272109	1380	175191792125354	Negative	control	Day0
WTCHG_648674_282179	1519	898619614790373	Negative	control	Day0
WTCHG_648674_283167	673	145920708357894	Negative	control	Day0
WTCHG_648674_284155	3412	130366665404844	Negative	control	Day0
WTCHG_640730_201190	2054	235710669675902	Positive	wound	Day9
WTCHG_640730_254136	1283	483214368456472	Positive	wound	Day9
WTCHG_640730_255124	1901	208233176897812	Positive	wound	Day9
WTCHG_640730_256112	1192	215220385674931	Positive	wound	Day9
WTCHG_640730_282180	3966	189686608533999	Positive	wound	Day9
WTCHG_640730_241185	8	0	Negative	wound	Day9
WTCHG_640730_247113	1643	212241014705817	Negative	wound	Day9
WTCHG_640730_262135	1837	368459108863164	Negative	wound	Day9
WTCHG_640730_263123	2043	464513393472339	Negative	wound	Day9
WTCHG_648673_276141	1339	107582068054972	Positive	wound	Day11
WTCHG_648673_204144	1661	142379142183063	Negative	wound	Day11
WTCHG_648673_221158	1023	573951487939287	Negative	wound	Day11
WTCHG_648673_233112	1060	194888616734224	Negative	wound	Day11
WTCHG_648674_247124	2506	119008277755925	Positive	control	Day0
WTCHG_648674_205141	1795	133684987193544	Negative	control	Day0
WTCHG_648674_207117	3256	186206812383796	Negative	control	Day0
WTCHG_648674_222127	2662	239513722388802	Negative	control	Day0
WTCHG_648674_234173	1339	162341168424463	Negative	control	Day0
WTCHG_648674_237137	1820	120947608576652	Negative	control	Day0
WTCHG_648674_240101	963	886943869262591	Negative	control	Day0
WTCHG_648674_252159	2377	882959310196531	Negative	control	Day0
WTCHG_648674_255123	2533	209712880159172	Negative	control	Day0
WTCHG_648674_256111	2439	139579557679256	Negative	control	Day0
WTCHG_648674_267169	2682	778084021909544	Negative	control	Day0
WTCHG_648674_270133	2259	157773007763891	Negative	control	Day0
WTCHG_648674_281191	1586	215252912946345	Negative	control	Day0
WTCHG_648674_285143	3188	142180998101384	Negative	control	Day0
WTCHG_648674_286131	1657	17008604749161	Negative	control	Day0
WTCHG_648674_287119	2052	12932561407329	Negative	control	Day0
WTCHG_648674_288107	2048	119308466812516	Negative	control	Day0
WTCHG_640730_219164	2752	131285179133923	Positive	wound	Day9
WTCHG_640730_236150	3592	235802414349094	Positive	wound	Day9
WTCHG_640730_250184	3213	213315393239504	Positive	wound	Day9
WTCHG_640730_253148	3451	23888138319631	Positive	wound	Day9
WTCHG_640730_265194	3475	227301800737739	Positive	wound	Day9
WTCHG_640730_268158	3913	166385906680371	Positive	wound	Day9
WTCHG_640730_271122	1767	260187426691877	Positive	wound	Day9
WTCHG_640730_283168	3044	174492637972176	Positive	wound	Day9
WTCHG_640730_292155	2979	166844101722621	Negative	wound	Day9
WTCHG_648673_211133	2649	302316537816081	Positive	wound	Day11
WTCHG_648673_231183	2778	20752373729367	Positive	wound	Day11
WTCHG_648673_257103	2402	238908720086905	Positive	wound	Day11
WTCHG_648673_264187	2686	21741556016052	Positive	wound	Day11
WTCHG_648673_208192	1953	140920107190755	Negative	wound	Day11
WTCHG_648673_218122	1130	160880194595635	Negative	wound	Day11
WTCHG_648673_220146	1470	112199565263202	Negative	wound	Day11
WTCHG_648673_234124	1404	152230009515199	Negative	wound	Day11
WTCHG_648673_237160	1847	867422459084331	Negative	wound	Day11
WTCHG_648673_239184	1842	233332131805122	Negative	wound	Day11
WTCHG_648673_256186	1934	139302681693017	Negative	wound	Day11
WTCHG_648673_265104	1704	307815723190713	Negative	wound	Day11
WTCHG_648674_210176	2176	170998566970996	Positive	control	Day0
WTCHG_648674_215116	2096	191683107588606	Positive	control	Day0
WTCHG_648674_226174	1032	168934853044585	Positive	control	Day0
WTCHG_648674_227162	1549	113038682701062	Positive	control	Day0
WTCHG_648674_228150	1696	180376765016167	Positive	control	Day0
WTCHG_648674_230126	1510	195696533947921	Positive	control	Day0
WTCHG_648674_262134	2408	137714612709912	Positive	control	Day0
WTCHG_648674_264110	2232	163584592133686	Positive	control	Day0
WTCHG_648674_273192	1609	142284354107035	Positive	control	Day0
WTCHG_648674_275168	1776	133036470809252	Positive	control	Day0
WTCHG_648674_277144	2244	113539833093952	Positive	control	Day0
WTCHG_648674_280108	2015	255729477143983	Positive	control	Day0
WTCHG_648674_295118	2151	179298081229245	Positive	control	Day0
WTCHG_648674_254135	1495	176452491425133	Negative	control	Day0
WTCHG_640730_204154	3982	155613549616495	Positive	wound	Day9
WTCHG_640730_220152	3056	183169517490673	Positive	wound	Day9
WTCHG_640730_223116	3646	14119667950387	Positive	wound	Day9
WTCHG_640730_238126	2546	158447193777117	Positive	wound	Day9
WTCHG_640730_266182	3078	146416020637825	Positive	wound	Day9
WTCHG_640730_272110	2829	226309030037591	Positive	wound	Day9
WTCHG_640730_284156	3462	323208155373035	Positive	wound	Day9
WTCHG_640730_213141	4141	173651025142122	Negative	wound	Day9
WTCHG_640730_225187	4698	238331386070177	Negative	wound	Day9
WTCHG_640730_246125	5722	22136026788812	Negative	wound	Day9
WTCHG_640730_290179	2953	193722556546966	Negative	wound	Day9
WTCHG_648673_228147	3449	189727551942785	Positive	wound	Day11
WTCHG_648673_246161	4182	156495859725755	Positive	wound	Day11
WTCHG_648673_248185	1452	218677301124092	Positive	wound	Day11
WTCHG_648673_277153	2860	203007754130141	Positive	wound	Day11
WTCHG_648673_280189	2870	235672131003917	Positive	wound	Day11
WTCHG_648673_290119	2459	160132139576692	Positive	wound	Day11
WTCHG_648673_292143	3044	203395344490433	Positive	wound	Day11
WTCHG_648673_224194	1926	224108643351505	Negative	wound	Day11
WTCHG_648673_236148	1835	111283689884238	Negative	wound	Day11
WTCHG_946836_70015073	3112	137570525227996	Negative	control	Day0
WTCHG_946836_70025074	1766	123444504866656	Negative	control	Day0
WTCHG_946836_70035075	2840	132337360463188	Negative	control	Day0
WTCHG_946836_70045076	1778	109494434172169	Negative	control	Day0
WTCHG_946836_70055077	2003	270943847531564	Negative	control	Day0
WTCHG_946836_70065078	2344	232068351453403	Negative	control	Day0
WTCHG_946836_70075079	3398	150063320085263	Negative	control	Day0
WTCHG_946836_70085080	2101	189503375283223	Negative	control	Day0
WTCHG_946836_70095081	2885	207891663149373	Positive	control	Day0
WTCHG_946836_70105082	2515	145349277852262	Positive	control	Day0
WTCHG_946836_70115083	3372	233380626861167	Positive	control	Day0
WTCHG_946836_70125084	3342	200648518210422	Positive	control	Day0
WTCHG_946836_70135085	1719	266216423308366	Positive	control	Day0
WTCHG_946836_70145086	1451	128648742975139	Positive	control	Day0
WTCHG_946836_70155087	3665	179835040583112	Positive	control	Day0
WTCHG_946836_70165088	2080	112437742321763	Positive	control	Day0
WTCHG_946836_70175089	2036	207299358308106	Negative	control	Day0
WTCHG_946836_70185090	1861	151278701214315	Negative	control	Day0
WTCHG_946836_70195091	2067	125452891722685	Negative	control	Day0
WTCHG_946836_70205092	1850	176462467788365	Negative	control	Day0
WTCHG_946836_70215093	2067	315482614222747	Negative	control	Day0
WTCHG_946836_70225094	2526	151260509661645	Negative	control	Day0
WTCHG_946836_70235095	5637	267387160763399	Negative	control	Day0
WTCHG_946836_70245096	1824	602065089212402	Negative	control	Day0
WTCHG_946836_70275003	3841	201430486068229	Positive	control	Day0
WTCHG_946836_70285004	3077	266586827130702	Positive	control	Day0
WTCHG_946836_70295005	2585	228105534070428	Positive	control	Day0
WTCHG_946836_70305006	4673	229077398034579	Positive	control	Day0
WTCHG_946836_70315007	1749	785073803283657	Positive	control	Day0
WTCHG_946836_70325008	2240	164541147928329	Positive	control	Day0
WTCHG_946836_70335009	2679	130150480416204	Negative	control	Day0
WTCHG_946836_70345010	1574	706322433056396	Negative	control	Day0
WTCHG_946836_70355011	1856	409985908428722	Negative	control	Day0
WTCHG_946836_70365012	3077	1503746006929	Negative	control	Day0
WTCHG_946836_70375013	1280	118619670690613	Negative	control	Day0
WTCHG_946836_70385014	1858	606399056169819	Negative	control	Day0
WTCHG_946836_70395015	1392	165720950077633	Negative	control	Day0
WTCHG_946836_70405016	2118	98527785983634	Negative	control	Day0
WTCHG_946836_70415017	3111	126970268122412	Positive	control	Day0
WTCHG_946836_70425018	1196	171840081021316	Positive	control	Day0
WTCHG_946836_70435019	3212	174234961039595	Positive	control	Day0
WTCHG_946836_70445020	1841	845946726941707	Positive	control	Day0
WTCHG_946836_70455021	1939	206086780659686	Positive	control	Day0
WTCHG_946836_70465022	3547	199543712663359	Positive	control	Day0
WTCHG_946836_70475023	1497	33112256284573	Positive	control	Day0
WTCHG_946836_70485024	2034	949857159095679	Positive	control	Day0
WTCHG_946836_70495025	2438	172350580662911	Negative	control	Day0
WTCHG_946836_70505026	1487	279611410463616	Negative	control	Day0
WTCHG_946836_70515027	1667	740732768044563	Negative	control	Day0
WTCHG_946836_70525028	1257	110009092648132	Negative	control	Day0
WTCHG_946836_70535029	2373	208925188575959	Negative	control	Day0
WTCHG_946836_70545030	2244	157965502101269	Negative	control	Day0
WTCHG_946836_70555031	3328	29459917578159	Negative	control	Day0
WTCHG_946836_70565032	3182	156265261665058	Negative	control	Day0
WTCHG_946836_70575033	2928	108725641246362	Positive	control	Day0
WTCHG_946836_70585034	1272	239164195394888	Positive	control	Day0
WTCHG_946836_70595035	2400	170717001975341	Positive	control	Day0
WTCHG_946836_70605036	2600	144132124362376	Positive	control	Day0
WTCHG_946836_70615037	2721	160087173166115	Positive	control	Day0
WTCHG_946836_70625038	1489	147827014947546	Positive	control	Day0
WTCHG_946836_70635039	2294	265107734490006	Positive	control	Day0
WTCHG_946836_70645040	3049	295387884422907	Positive	control	Day0
WTCHG_946836_70655041	1541	13751054666518	Negative	control	Day0
WTCHG_946836_70665042	1198	104389129382088	Negative	control	Day0
WTCHG_946836_70675043	1227	48337404227311	Negative	control	Day0
WTCHG_946836_70685044	1033	140923297421085	Negative	control	Day0
WTCHG_946836_70695045	1474	803554538076198	Negative	control	Day0
WTCHG_946836_70705046	1376	278235034738888	Negative	control	Day0
WTCHG_946836_70715047	2147	167111206382467	Negative	control	Day0
WTCHG_946836_70725048	1413	23820859801686	Negative	control	Day0
WTCHG_946836_70735049	1275	24819194904904	Positive	control	Day0
WTCHG_946836_70745050	2149	300369364566337	Positive	control	Day0
WTCHG_946836_70755051	1390	217221403316479	Positive	control	Day0
WTCHG_946836_70765052	1469	34743341927672	Positive	control	Day0
WTCHG_946836_70775053	1460	228892091679961	Positive	control	Day0
WTCHG_946836_70785054	1438	12269556144606	Positive	control	Day0
WTCHG_946836_70795055	2176	246208249083583	Positive	control	Day0
WTCHG_946836_70805056	2364	154542148599816	Positive	control	Day0
WTCHG_946836_70815057	1555	212656091862646	Negative	control	Day0
WTCHG_946836_70825058	1940	133178453298738	Negative	control	Day0
WTCHG_946836_70835059	1794	187417346195267	Negative	control	Day0
WTCHG_946836_70845060	2091	126470850746087	Negative	control	Day0
WTCHG_946836_70855061	1445	187067987874811	Negative	control	Day0
WTCHG_946836_70865062	2254	212782010256139	Negative	control	Day0
WTCHG_946836_70875063	1823	161506461869401	Negative	control	Day0
WTCHG_946836_70885064	2049	284256492016527	Negative	control	Day0
WTCHG_946836_70895065	4635	183412270916722	Positive	control	Day0
WTCHG_946836_70905066	1409	152074259087462	Positive	control	Day0
WTCHG_946836_70915067	1948	188340889142858	Positive	control	Day0
WTCHG_946836_70925068	2461	14651782365692	Positive	control	Day0
WTCHG_946836_70935069	3256	137990938037337	Positive	control	Day0
WTCHG_946836_70945070	2004	210761286839009	Positive	control	Day0
WTCHG_946836_70955071	2322	161743112490692	Positive	control	Day0
WTCHG_946836_70965072	2752	252488645972371	Positive	control	Day0
WTCHG_945384_70975169	2975	149345831888087	Negative	wound	Day11
WTCHG_945384_70985170	2813	269972402800252	Negative	wound	Day11
WTCHG_945384_70995171	989	411294431311846	Negative	wound	Day11
WTCHG_945384_71005172	3095	205689215810421	Negative	wound	Day11
WTCHG_945384_71015173	3019	188371954933998	Negative	wound	Day11
WTCHG_945384_71025174	5457	266366763342583	Negative	wound	Day11
WTCHG_945384_71035175	2661	216396891339397	Negative	wound	Day11
WTCHG_945384_71045176	3439	310638514580772	Negative	wound	Day11
WTCHG_945384_71055177	4668	296343797345029	Positive	wound	Day11
WTCHG_945384_71065178	3275	230764324298032	Positive	wound	Day11
WTCHG_945384_71075179	4747	225841167541258	Positive	wound	Day11
WTCHG_945384_71085180	2796	378043961069365	Positive	wound	Day11
WTCHG_945384_71095181	4836	226639906847023	Positive	wound	Day11
WTCHG_945384_71105182	2568	306037965034137	Positive	wound	Day11
WTCHG_945384_71115183	2646	254680735816951	Positive	wound	Day11
WTCHG_945384_71125184	3054	381975409594382	Positive	wound	Day11
WTCHG_945384_71135185	2539	337449064925411	Negative	wound	Day11
WTCHG_945384_71145186	2320	282692836942016	Negative	wound	Day11
WTCHG_945384_71155187	1958	176235351106731	Negative	wound	Day11
WTCHG_945384_71165188	2325	166998049217042	Negative	wound	Day11
WTCHG_945384_71175189	2918	294458532911744	Negative	wound	Day11
WTCHG_945384_71185190	3727	295239714117736	Negative	wound	Day11
WTCHG_945384_71195191	3498	298063327117036	Negative	wound	Day11
WTCHG_945384_71225098	2713	247622178417798	Positive	wound	Day11
WTCHG_945384_71235099	2972	288003008095211	Positive	wound	Day11
WTCHG_945384_71245100	3583	371213789077415	Positive	wound	Day11
WTCHG_945384_71255101	5205	252434977975987	Positive	wound	Day11
WTCHG_945384_71265102	5130	274972908456435	Positive	wound	Day11
WTCHG_945384_71275103	4388	213944851840491	Positive	wound	Day11
WTCHG_945384_71285104	3048	196144693115078	Positive	wound	Day11
WTCHG_945384_71295105	4173	343062339111268	Negative	wound	Day11
WTCHG_945384_71305106	1989	140051319517461	Negative	wound	Day11
WTCHG_945384_71315107	3981	340142064898881	Negative	wound	Day11
WTCHG_945384_71325108	4778	225167219183767	Negative	wound	Day11
WTCHG_945384_71335109	3782	206086109071306	Negative	wound	Day11
WTCHG_945384_71345110	5	0	Negative	wound	Day11
WTCHG_945384_71355111	2216	268437316159522	Negative	wound	Day11
WTCHG_945384_71365112	1727	165995706172699	Negative	wound	Day11
WTCHG_945384_71375113	2835	295685511044452	Positive	wound	Day11
WTCHG_945384_71385114	3619	509650462874813	Positive	wound	Day11
WTCHG_945384_71395115	4432	308350175831285	Positive	wound	Day11
WTCHG_945384_71405116	3193	281929484629318	Positive	wound	Day11
WTCHG_945384_71415117	5318	318016906812241	Positive	wound	Day11
WTCHG_945384_71425118	2945	314399094038704	Positive	wound	Day11
WTCHG_945384_71435119	4374	307246023753929	Positive	wound	Day11
WTCHG_945384_71445120	3108	239822641885139	Positive	wound	Day11
WTCHG_945384_71455121	3091	308548646999443	Negative	wound	Day11
WTCHG_945384_71465122	2774	227367098268739	Negative	wound	Day11
WTCHG_945384_71475123	5053	324454457257934	Negative	wound	Day11
WTCHG_945384_71485124	2497	232357472584644	Negative	wound	Day11
WTCHG_945384_71495125	3724	220269892999842	Negative	wound	Day11
WTCHG_945384_71505126	2803	243045739060269	Negative	wound	Day11
WTCHG_945384_71515127	2154	11511111281873	Negative	wound	Day11
WTCHG_945384_71525128	3594	180325910067986	Negative	wound	Day11
WTCHG_945384_71535129	3108	304347441407815	Positive	wound	Day11
WTCHG_945384_71545130	2234	205307289991451	Positive	wound	Day11
WTCHG_945384_71555131	2978	409282642360341	Positive	wound	Day11
WTCHG_945384_71565132	2500	204025902896257	Positive	wound	Day11
WTCHG_945384_71575133	4095	280866645294957	Positive	wound	Day11
WTCHG_945384_71585134	2574	166099557672198	Positive	wound	Day11
WTCHG_945384_71595135	2667	37247609420449	Positive	wound	Day11
WTCHG_945384_71605136	322	221451600007932	Positive	wound	Day11
WTCHG_945384_71615137	2722	205478264821178	Negative	wound	Day11
WTCHG_945384_71625138	3683	447076527982065	Negative	wound	Day11
WTCHG_945384_71635139	4834	262288650912986	Negative	wound	Day11
WTCHG_945384_71645140	3271	294899770389532	Negative	wound	Day11
WTCHG_945384_71655141	3784	560712528165555	Negative	wound	Day11
WTCHG_945384_71665142	3091	232510283124226	Negative	wound	Day11
WTCHG_945384_71675143	3188	298119183608514	Negative	wound	Day11
WTCHG_945384_71685144	3642	257786782153156	Negative	wound	Day11
WTCHG_945384_71695145	4286	26173085172178	Positive	wound	Day11
WTCHG_945384_71705146	4102	197849224415659	Positive	wound	Day11
WTCHG_945384_71715147	2573	16617271662889	Positive	wound	Day11
WTCHG_945384_71725148	2384	223381803091106	Positive	wound	Day11
WTCHG_945384_71735149	2649	194871885965901	Positive	wound	Day11
WTCHG_945384_71745150	3947	234839509305494	Positive	wound	Day11
WTCHG_945384_71755151	3633	158086024545361	Positive	wound	Day11
WTCHG_945384_71765152	1974	248829720171058	Positive	wound	Day11
WTCHG_945384_71775153	3618	233188683335136	Negative	wound	Day11
WTCHG_945384_71785154	2283	182438904688273	Negative	wound	Day11
WTCHG_945384_71795155	2887	324290385978429	Negative	wound	Day11
WTCHG_945384_71805156	5230	35364720851108	Negative	wound	Day11
WTCHG_945384_71815157	5270	217620703468394	Negative	wound	Day11
WTCHG_945384_71825158	3101	202367169098487	Negative	wound	Day11
WTCHG_945384_71835159	3478	185958936376113	Negative	wound	Day11
WTCHG_945384_71845160	3734	325032572057471	Negative	wound	Day11
WTCHG_945384_71855161	5886	28896396434691	Positive	wound	Day11
WTCHG_945384_71865162	2783	245248515209116	Positive	wound	Day11
WTCHG_945384_71875163	2587	228026806465569	Positive	wound	Day11
WTCHG_945384_71885164	3900	243066043679616	Positive	wound	Day11
WTCHG_945384_71895165	2980	314421345266698	Positive	wound	Day11
WTCHG_945384_71905166	3179	159689199030228	Positive	wound	Day11
WTCHG_945384_71915167	5605	314789572653847	Positive	wound	Day11
WTCHG_945384_71925168	4492	33499148563477	Positive	wound	Day11
WTCHG_945384_71935265	2678	249612869597151	Negative	wound	Day9
WTCHG_945384_71945266	2828	287789445732154	Negative	wound	Day9
WTCHG_945384_71955267	4186	188273208535288	Negative	wound	Day9
WTCHG_945384_71965268	3034	20966386422852	Negative	wound	Day9
WTCHG_945384_71975269	2104	230085223607385	Negative	wound	Day9
WTCHG_945384_71985270	2841	244603169755848	Negative	wound	Day9
WTCHG_945384_71995271	1965	245123373126606	Negative	wound	Day9
WTCHG_945384_72015273	3145	223856861486808	Positive	wound	Day9
WTCHG_945384_72025274	2203	244259359294483	Positive	wound	Day9
WTCHG_945384_72035275	2376	357191368450001	Positive	wound	Day9
WTCHG_945384_72045276	1948	217429352591591	Positive	wound	Day9
WTCHG_945384_72055277	2365	237863500870515	Positive	wound	Day9
WTCHG_945384_72075279	2197	161559066430155	Positive	wound	Day9
WTCHG_945384_72085280	2299	184134847112587	Positive	wound	Day9
WTCHG_945384_72095281	2733	3321607455298	Negative	wound	Day9
WTCHG_945384_72105282	2080	262536012223318	Negative	wound	Day9
WTCHG_945384_72115283	2303	389951860290627	Negative	wound	Day9
WTCHG_945384_72125284	3136	376168441479966	Negative	wound	Day9
WTCHG_945384_72135285	3057	313945860746979	Negative	wound	Day9
WTCHG_945384_72145286	4346	503044044831139	Negative	wound	Day9
WTCHG_945384_72155287	3046	31718207392248	Negative	wound	Day9
WTCHG_945384_72185194	2512	184009361792303	Positive	wound	Day9
WTCHG_945384_72195195	3740	209152621182664	Positive	wound	Day9
WTCHG_945384_72205196	6000	321688379821469	Positive	wound	Day9
WTCHG_945384_72215197	2040	20856024357079	Positive	wound	Day9
WTCHG_945384_72225198	3006	180099618750857	Positive	wound	Day9
WTCHG_945384_72235199	2220	25020055152519	Positive	wound	Day9
WTCHG_945384_72245200	4214	173782709533923	Positive	wound	Day9
WTCHG_945384_72255201	2377	148896715995542	Negative	wound	Day9
WTCHG_945384_72265202	4593	32486316792872	Negative	wound	Day9
WTCHG_945384_72275203	2828	256688631158566	Negative	wound	Day9
WTCHG_945384_72285204	3136	158858776002412	Negative	wound	Day9
WTCHG_945384_72295205	2979	270129270326976	Negative	wound	Day9
WTCHG_945384_72305206	5274	369051729941673	Negative	wound	Day9
WTCHG_945384_72315207	3490	17101186403582	Negative	wound	Day9
WTCHG_945384_72325208	5972	255378846752835	Negative	wound	Day9
WTCHG_945384_72335209	2259	303517167769733	Positive	wound	Day9
WTCHG_945384_72345210	2772	259366643273763	Positive	wound	Day9
WTCHG_945384_72355211	3041	237659218112219	Positive	wound	Day9
WTCHG_945384_72365212	2980	179726302798662	Positive	wound	Day9
WTCHG_945384_72375213	1944	146416509610715	Positive	wound	Day9
WTCHG_945384_72385214	3343	207761837709786	Positive	wound	Day9
WTCHG_945384_72395215	1330	230439480860269	Positive	wound	Day9
WTCHG_945384_72405216	2675	243145775687087	Positive	wound	Day9
WTCHG_945384_72415217	3583	394849228686391	Negative	wound	Day9
WTCHG_945384_72425218	3805	303188615005604	Negative	wound	Day9
WTCHG_945384_72435219	3073	147079679798406	Negative	wound	Day9
WTCHG_945384_72445220	4919	286584418999468	Negative	wound	Day9
WTCHG_945384_72455221	3269	210421027562895	Negative	wound	Day9
WTCHG_945384_72465222	3171	206670984409845	Negative	wound	Day9
WTCHG_945384_72475223	2777	228994316255212	Negative	wound	Day9
WTCHG_945384_72485224	3710	296299330061592	Negative	wound	Day9
WTCHG_945384_72495225	4084	263717939619712	Positive	wound	Day9
WTCHG_945384_72505226	5371	312818686188852	Positive	wound	Day9
WTCHG_945384_72515227	1944	123092123601092	Positive	wound	Day9
WTCHG_945384_72525228	2350	161570367971103	Positive	wound	Day9
WTCHG_945384_72535229	4090	4863039419898	Positive	wound	Day9
WTCHG_945384_72545230	2499	205903906271414	Positive	wound	Day9
WTCHG_945384_72555231	3790	442148442025314	Positive	wound	Day9
WTCHG_945384_72565232	2793	266216645319802	Positive	wound	Day9
WTCHG_945384_72575233	3450	350232087442091	Negative	wound	Day9
WTCHG_945384_72585234	3319	224775020344456	Negative	wound	Day9
WTCHG_945384_72595235	3241	2035768252066	Negative	wound	Day9
WTCHG_945384_72615237	2588	325567549352166	Negative	wound	Day9
WTCHG_945384_72625238	5070	22138763769503	Negative	wound	Day9
WTCHG_945384_72635239	1951	202511174393446	Negative	wound	Day9
WTCHG_945384_72645240	3766	286744805954407	Negative	wound	Day9
WTCHG_945384_72655241	3683	196767761795596	Positive	wound	Day9
WTCHG_945384_72665242	2628	213004007689995	Positive	wound	Day9
WTCHG_945384_72675243	4495	234664063532884	Positive	wound	Day9
WTCHG_945384_72685244	3819	267588671116577	Positive	wound	Day9
WTCHG_945384_72695245	3157	207059707205788	Positive	wound	Day9
WTCHG_945384_72705246	3215	295785687806112	Positive	wound	Day9
WTCHG_945384_72715247	6088	302381728756619	Positive	wound	Day9
WTCHG_945384_72725248	3832	208887168708363	Positive	wound	Day9
WTCHG_945384_72735249	2553	242238336336019	Negative	wound	Day9
WTCHG_945384_72745250	2593	276844544353471	Negative	wound	Day9
WTCHG_945384_72755251	2648	243659996839567	Negative	wound	Day9
WTCHG_945384_72765252	2917	213214680686989	Negative	wound	Day9
WTCHG_945384_72785254	7086	372039646247709	Negative	wound	Day9
WTCHG_945384_72795255	3404	278450484569218	Negative	wound	Day9
WTCHG_945384_72805256	3305	473037946013892	Negative	wound	Day9
WTCHG_945384_72815257	2692	158208563955958	Positive	wound	Day9
WTCHG_945384_72825258	3577	149120608616516	Positive	wound	Day9
WTCHG_945384_72855261	4816	257092042726656	Positive	wound	Day9
WTCHG_945384_72865262	4227	168278521175799	Positive	wound	Day9
WTCHG_945384_72875263	3568	232291786605259	Positive	wound	Day9
WTCHG_945384_72885264	3568	241936873238055	Positive	wound	Day9
WTCHG_945385_70015073	1303	298905695421402	Negative	wound	Day6
WTCHG_945385_70025074	3600	142081063231723	Negative	wound	Day6
WTCHG_945385_70035075	2197	138126913805936	Negative	wound	Day6
WTCHG_945385_70045076	4141	195906510341867	Negative	wound	Day6
WTCHG_945385_70055077	2043	228489990384341	Negative	wound	Day6
WTCHG_945385_70065078	182	271752236014327	Negative	wound	Day6
WTCHG_945385_70075079	4974	127542981898325	Negative	wound	Day6
WTCHG_945385_70085080	1746	27684676645421	Negative	wound	Day6
WTCHG_945385_70095081	623	107192739131798	Positive	wound	Day6
WTCHG_945385_70105082	978	269343322571071	Positive	wound	Day6
WTCHG_945385_70115083	1307	273007033140025	Positive	wound	Day6
WTCHG_945385_70125084	1581	132226487642905	Positive	wound	Day6
WTCHG_945385_70135085	1442	20833367652271	Positive	wound	Day6
WTCHG_945385_70145086	2387	384663810937333	Positive	wound	Day6
WTCHG_945385_70155087	651	224847866121516	Positive	wound	Day6
WTCHG_945385_70175089	6735	191385329966866	Negative	wound	Day6
WTCHG_945385_70185090	995	251606779692327	Negative	wound	Day6
WTCHG_945385_70195091	1806	140215036666584	Negative	wound	Day6
WTCHG_945385_70205092	627	230373551421919	Negative	wound	Day6
WTCHG_945385_70215093	1636	574755675707852	Negative	wound	Day6
WTCHG_945385_70225094	4451	456337217295329	Negative	wound	Day6
WTCHG_945385_70235095	2250	137685538903609	Negative	wound	Day6
WTCHG_945385_70255001	5467	1994454221456	Positive	wound	Day6
WTCHG_945385_70265002	1984	350470305297563	Positive	wound	Day6
WTCHG_945385_70275003	4014	169312843328904	Positive	wound	Day6
WTCHG_945385_70285004	895	129457813918625	Positive	wound	Day6
WTCHG_945385_70295005	2089	254283225455059	Positive	wound	Day6
WTCHG_945385_70305006	725	795994889659855	Positive	wound	Day6
WTCHG_945385_70315007	2466	363060353623111	Positive	wound	Day6
WTCHG_945385_70325008	2253	16942829875285	Positive	wound	Day6
WTCHG_945385_70335009	5595	162334406199895	Negative	wound	Day6
WTCHG_945385_70345010	2758	2337401775748	Negative	wound	Day6
WTCHG_945385_70355011	4254	156958123153379	Negative	wound	Day6
WTCHG_945385_70365012	448	145033034517898	Negative	wound	Day6
WTCHG_945385_70375013	2173	246996268389179	Negative	wound	Day6
WTCHG_945385_70385014	5781	285751497015821	Negative	wound	Day6
WTCHG_945385_70395015	2286	219122906823991	Negative	wound	Day6
WTCHG_945385_70405016	1784	193273726923803	Negative	wound	Day6
WTCHG_945385_70415017	1752	174660366629194	Positive	wound	Day6
WTCHG_945385_70425018	2032	356148080893567	Positive	wound	Day6
WTCHG_945385_70435019	261	0	Positive	wound	Day6
WTCHG_945385_70445020	2152	253079049887436	Positive	wound	Day6
WTCHG_945385_70455021	928	247677073855485	Positive	wound	Day6
WTCHG_945385_70465022	612	255237535465241	Positive	wound	Day6
WTCHG_945385_70475023	4556	275525318263615	Positive	wound	Day6
WTCHG_945385_70485024	2712	339004917950864	Positive	wound	Day6
WTCHG_945385_70495025	684	785279870299826	Negative	wound	Day6
WTCHG_945385_70505026	1346	114059344466286	Negative	wound	Day6
WTCHG_945385_70515027	1707	272077087177016	Negative	wound	Day6
WTCHG_945385_70525028	1369	307324111535641	Negative	wound	Day6
WTCHG_945385_70545030	2445	2440623773481	Negative	wound	Day6
WTCHG_945385_70555031	3466	182329468578146	Negative	wound	Day6
WTCHG_945385_70565032	1086	267891978992007	Negative	wound	Day6
WTCHG_945385_70575033	612	151458094772939	Positive	wound	Day6
WTCHG_945385_70585034	2178	24217588630279	Positive	wound	Day6
WTCHG_945385_70595035	4295	306909515372626	Positive	wound	Day6
WTCHG_945385_70605036	3003	238439478201339	Positive	wound	Day6
WTCHG_945385_70615037	3316	376161773649936	Positive	wound	Day6
WTCHG_945385_70625038	1865	216111009059203	Positive	wound	Day6
WTCHG_945385_70635039	1519	217814290788143	Positive	wound	Day6
WTCHG_945385_70645040	3211	269441127972338	Positive	wound	Day6
WTCHG_945385_70655041	272	116128325003379	Negative	wound	Day6
WTCHG_945385_70665042	1276	288009976208119	Negative	wound	Day6
WTCHG_945385_70675043	392	322341045404097	Negative	wound	Day6
WTCHG_945385_70685044	2429	213951040434679	Negative	wound	Day6
WTCHG_945385_70695045	3514	171781050913498	Negative	wound	Day6
WTCHG_945385_70705046	4927	256943127831566	Negative	wound	Day6
WTCHG_945385_70715047	2622	20940675782853	Negative	wound	Day6
WTCHG_945385_70725048	1527	202367332652046	Negative	wound	Day6
WTCHG_945385_70735049	2444	169803158812853	Positive	wound	Day6
WTCHG_945385_70745050	373	0	Positive	wound	Day6
WTCHG_945385_70755051	2230	171680834958236	Positive	wound	Day6
WTCHG_945385_70765052	1484	162505726436956	Positive	wound	Day6
WTCHG_945385_70775053	3071	212340052160239	Positive	wound	Day6
WTCHG_945385_70785054	1089	177634486822761	Positive	wound	Day6
WTCHG_945385_70795055	4079	229969578418363	Positive	wound	Day6
WTCHG_945385_70805056	3318	257637388162665	Positive	wound	Day6
WTCHG_945385_70815057	3866	230240307139257	Negative	wound	Day6
WTCHG_945385_70825058	790	323772943685125	Negative	wound	Day6
WTCHG_945385_70835059	1277	449814835634628	Negative	wound	Day6
WTCHG_945385_70845060	2834	254818708771053	Negative	wound	Day6
WTCHG_945385_70855061	2620	247787949340658	Negative	wound	Day6
WTCHG_945385_70865062	2143	234240315248643	Negative	wound	Day6
WTCHG_945385_70875063	2763	294084885827954	Negative	wound	Day6
WTCHG_945385_70885064	2739	255979463521345	Negative	wound	Day6
WTCHG_945385_70895065	1828	133015989714506	Positive	wound	Day6
WTCHG_945385_70905066	5883	295374285264579	Positive	wound	Day6
WTCHG_945385_70915067	3437	338362170868394	Positive	wound	Day6
WTCHG_945385_70925068	2932	17139311223719	Positive	wound	Day6
WTCHG_945385_70935069	2562	348319134931576	Positive	wound	Day6
WTCHG_945385_70945070	3745	187619888363324	Positive	wound	Day6
WTCHG_945385_70955071	2008	231439936863393	Positive	wound	Day6
WTCHG_945385_70965072	648	649302244738578	Positive	wound	Day6
WTCHG_945385_70975169	3355	28955465081931	Negative	wound	Day6
WTCHG_945385_70985170	3761	191765231731944	Negative	wound	Day6
WTCHG_945385_70995171	448	765647541958156	Negative	wound	Day6
WTCHG_945385_71005172	630	791453060583573	Negative	wound	Day6
WTCHG_945385_71015173	3411	342391716176139	Negative	wound	Day6
WTCHG_945385_71025174	5525	210621607167026	Negative	wound	Day6
WTCHG_945385_71035175	2321	148132426984158	Negative	wound	Day6
WTCHG_945385_71045176	2401	170265864813024	Negative	wound	Day6
WTCHG_945385_71055177	1515	180619211442695	Positive	wound	Day6
WTCHG_945385_71065178	1052	328937156792547	Positive	wound	Day6
WTCHG_945385_71075179	5140	249333730207476	Positive	wound	Day6
WTCHG_945385_71085180	4289	248979031832903	Positive	wound	Day6
WTCHG_945385_71095181	788	558875602664834	Positive	wound	Day6
WTCHG_945385_71105182	2266	265413716646807	Positive	wound	Day6
WTCHG_945385_71115183	2456	20359125895054	Positive	wound	Day6
WTCHG_945385_71135185	530	519450205994459	Negative	wound	Day6
WTCHG_945385_71145186	331	52253117229127	Negative	wound	Day6
WTCHG_945385_71155187	1177	29571748741282	Negative	wound	Day6
WTCHG_945385_71165188	2458	554836558522808	Negative	wound	Day6
WTCHG_945385_71175189	1655	338683624785679	Negative	wound	Day6
WTCHG_945385_71185190	1017	186848886161965	Negative	wound	Day6
WTCHG_945385_71195191	1348	454423733285695	Negative	wound	Day6
WTCHG_945385_71215097	3457	147290601832937	Positive	wound	Day6
WTCHG_945385_71225098	5486	321349042272552	Positive	wound	Day6
WTCHG_945385_71235099	1078	114263705945952	Positive	wound	Day6
WTCHG_945385_71245100	1707	319511846045522	Positive	wound	Day6
WTCHG_945385_71255101	2009	315767513466666	Positive	wound	Day6
WTCHG_945385_71265102	1614	309851703245163	Positive	wound	Day6
WTCHG_945385_71275103	2090	403045159476962	Positive	wound	Day6
WTCHG_945385_71285104	3220	264458551799613	Positive	wound	Day6
WTCHG_945385_71295105	1969	382206142389124	Negative	wound	Day6
WTCHG_945385_71305106	1551	285652239721713	Negative	wound	Day6
WTCHG_945385_71315107	441	489193340229595	Negative	wound	Day6
WTCHG_945385_71325108	2536	214401332830954	Negative	wound	Day6
WTCHG_945385_71335109	493	926109529247661	Negative	wound	Day6
WTCHG_945385_71345110	742	300750632672851	Negative	wound	Day6
WTCHG_945385_71355111	2625	150523188836765	Negative	wound	Day6
WTCHG_945385_71365112	1660	297846505736773	Negative	wound	Day6
WTCHG_945385_71375113	1920	347084989800059	Positive	wound	Day6
WTCHG_945385_71385114	1334	195731669114962	Positive	wound	Day6
WTCHG_945385_71395115	3451	360833958673539	Positive	wound	Day6
WTCHG_945385_71405116	1495	418612988065866	Positive	wound	Day6
WTCHG_945385_71415117	2304	278013367069934	Positive	wound	Day6
WTCHG_945385_71425118	2532	231066331914417	Positive	wound	Day6
WTCHG_945385_71435119	1580	115622158113465	Positive	wound	Day6
WTCHG_945385_71445120	1140	366938772560344	Positive	wound	Day6
WTCHG_945385_71455121	721	422838882922515	Negative	wound	Day6
WTCHG_945385_71465122	851	518291639337044	Negative	wound	Day6
WTCHG_945385_71475123	4835	375118074560947	Negative	wound	Day6
WTCHG_945385_71485124	2830	204099399448717	Negative	wound	Day6
WTCHG_945385_71495125	2494	173371791861733	Negative	wound	Day6
WTCHG_945385_71505126	1225	264678733958967	Negative	wound	Day6
WTCHG_945385_71515127	206	0	Negative	wound	Day6
WTCHG_945385_71525128	1422	13229695101968	Negative	wound	Day6
WTCHG_945385_71535129	799	125599231382824	Positive	wound	Day6
WTCHG_945385_71545130	1266	273841762050888	Positive	wound	Day6
WTCHG_945385_71565132	1917	268517245903225	Positive	wound	Day6
WTCHG_945385_71575133	2171	384752360211427	Positive	wound	Day6
WTCHG_945385_71585134	2138	116212450218266	Positive	wound	Day6
WTCHG_945385_71595135	1546	819988257859316	Positive	wound	Day6
WTCHG_945385_71605136	2790	212212371979975	Positive	wound	Day6
WTCHG_945385_71615137	2971	228725420004918	Negative	wound	Day6
WTCHG_945385_71625138	2073	666726224545357	Negative	wound	Day6
WTCHG_945385_71635139	2531	235487925215386	Negative	wound	Day6
WTCHG_945385_71645140	1133	146069325983747	Negative	wound	Day6
WTCHG_945385_71655141	2860	240835659635787	Negative	wound	Day6
WTCHG_945385_71665142	2005	388988675125055	Negative	wound	Day6
WTCHG_945385_71675143	3734	385657170400213	Negative	wound	Day6
WTCHG_945385_71685144	2025	190126047747379	Negative	wound	Day6
WTCHG_945385_71695145	1161	336638082821926	Positive	wound	Day6
WTCHG_945385_71705146	2767	278858181048171	Positive	wound	Day6
WTCHG_945385_71715147	1826	986482531132537	Positive	wound	Day6
WTCHG_945385_71725148	3385	207101840215947	Positive	wound	Day6
WTCHG_945385_71735149	2891	167484673707857	Positive	wound	Day6
WTCHG_945385_71745150	4328	296338166397535	Positive	wound	Day6
WTCHG_945385_71755151	1567	260928823069885	Positive	wound	Day6
WTCHG_945385_71765152	2891	122430483412784	Positive	wound	Day6
WTCHG_945385_71775153	4378	145963442770705	Negative	wound	Day6
WTCHG_945385_71785154	547	122679322342665	Negative	wound	Day6
WTCHG_945385_71795155	3436	535836090783724	Negative	wound	Day6
WTCHG_945385_71805156	3492	292858175677816	Negative	wound	Day6
WTCHG_945385_71815157	3422	20188094259381	Negative	wound	Day6
WTCHG_945385_71825158	2724	152220060146973	Negative	wound	Day6
WTCHG_945385_71835159	4637	345099544799546	Negative	wound	Day6
WTCHG_945385_71845160	1659	212009648880516	Negative	wound	Day6
WTCHG_945385_71855161	886	564982692057282	Positive	wound	Day6
WTCHG_945385_71865162	4833	232132018771021	Positive	wound	Day6
WTCHG_945385_71875163	5233	272561061649336	Positive	wound	Day6
WTCHG_945385_71885164	1527	258244368233693	Positive	wound	Day6
WTCHG_945385_71895165	4424	172866524211768	Positive	wound	Day6
WTCHG_945385_71905166	2613	205778905478689	Positive	wound	Day6
WTCHG_945385_71915167	1960	110065338757531	Positive	wound	Day6
WTCHG_945385_71925168	1149	369974492007957	Positive	wound	Day6
