# Supplementary material for: Myc-dependent dedifferentiation of Gata6+ epidermal cells resembles reversal of terminal differentiation
Source: Nat Cell Biol. 2023 Sep 21;25(10):1426–38. doi: 10.1038/s41556-023-01234-5 (PMC10567550; doi:10.1038/s41556-023-01234-5)
Supplement: Supplementary file 10 — Statistical source data. [file 41556_2023_1234_MOESM10_ESM.xlsx]

## Sheet: Extended Data Fig 2
Extended Data Fig. 2b
time point	Day0	Day0	Day0	Day0	Day0	Day0	Day9	Day9	Day9	Day9	Day9	Day9	Day9	Day9	Day9	Day9	Day9	Day9	Day9	Day9	Day9	Day9	Day9	Day9	Day9	Day9	Day9	Day9	Day11	Day11	Day11	Day11	Day11	Day11	Day11	Day11	Day11	Day11	Day11	Day11	Day11	Day11	Day11	Day11	Day11	Day11	Day11	Day11	Day0
Krt6a (raw counts)	52	4078	85	76	154	158	81	7391	4609	122	158	13796	305	1644	32	37	6143	1218	796	1543	93	11954	38	0	34	0	394	215	29	4686	57	0	184	3314	0	67	0	136	1159	0	63	173	62	0	94	0	84	73	0
Krt6b (raw counts)	45	1094	28	34	114	66	32	1950	1296	56	72	2983	134	269	22	14	1414	50	15	284	49	3723	25	0	15	0	45	117	11	951	36	0	102	454	0	32	0	86	89	0	26	109	32	0	49	0	46	42	0
Extended Data Fig. 2c
time point	Day0	Day0	Day0	Day0	Day0	Day0	Day9	Day9	Day9	Day9	Day9	Day9	Day9	Day9	Day9	Day9	Day9	Day9	Day9	Day9	Day9	Day9	Day9	Day9	Day9	Day9	Day9	Day9	Day11	Day11	Day11	Day11	Day11	Day11	Day11	Day11	Day11	Day11	Day11	Day11	Day11	Day11	Day11	Day11	Day11	Day11	Day11	Day11	Day0
Defb6 (raw counts)	548	2	0	0	0	0	227	0	0	0	0	1247	0	3482	1052	30	613	13953	7758	276	0	328	0	6633	666	330	622	1	4	4748	0	0	993	0	0	133	0	0	3498	0	0	198	0	8445	9356	0	184	0	122
Cst6 (raw counts)	0	0	0	0	3495	0	1715	0	0	0	0	0	1	2	0	0	1562	0	13979	3580	1	0	0	0	14330	2486	0	0	0	0	0	0	6	0	0	0	2860	0	0	0	0	1032	0	0	0	0	1670	0	0
Krt14 (raw counts)	42903	49742	103634	50104	1436	10146	97239	34527	444179	172657	155084	107208	277132	146582	106531	8496	156655	50240	138761	114254	177887	177915	40469	98680	75315	42456	94617	69205	62996	51320	205713	36692	56010	126711	27567	105705	32343	98453	6157	33182	62674	28226	39875	262342	12735	102055	122226	89795	1520
Itga6 (raw counts)	321	0	1078	291	728	0	38	990	168	265	8	120	0	2	48	0	0	0	212	0	0	0	783	0	0	0	12	0	166	1527	296	0	0	0	34	243	213	0	0	0	0	0	0	0	0	542	0	0	0
Lrig1 (raw counts)	492	3335	0	0	0	0	10195	258	0	5838	2519	2568	0	2881	4038	954	4192	0	0	0	28	2363	4	0	0	0	0	48	954	3578	3655	2724	0	0	0	6	2693	4550	39	0	6624	188	0	0	6	692	133	7696	0
Lgr5 (raw counts)	2	0	0	0	0	36	0	0	0	0	0	0	0	0	0	0	0	2	0	0	0	0	0	2	0	0	0	0	0	0	0	0	0	0	0	0	0	0	0	0	0	0	0	0	0	0	0	0	0
Extended Data Fig. 2e	Ctrl			Day1			Day2			Day3
	Ki67+	Lrig1+	Total (lin+)	Ki67	Lrig1	Total (lin+)	Ki67	Lrig1	Total (lin+)	Ki67	Lrig1	Total (lin+)
Mouse 1	1.5	2.5	18.5	2.5	12	18	9.5	19	28	17.5	24.5	38.5
Mouse 2	2	2.5	14.5	2.5	11	21	8.5	22	36.5	19.5	36.5	59
Mouse 3	1	2.33333	20.3333	2	8.33333	24.6667	9.66667	13	31	15	16.5	37.5
[truncated: 302 more columns]
