# Supplementary material for: Myc-dependent dedifferentiation of Gata6+ epidermal cells resembles reversal of terminal differentiation
Source: Nat Cell Biol. 2023 Sep 21;25(10):1426–38. doi: 10.1038/s41556-023-01234-5 (PMC10567550; doi:10.1038/s41556-023-01234-5)
Supplement: Supplementary file 11 — Statistical source data. [file 41556_2023_1234_MOESM11_ESM.xlsx]

## Sheet: Sheet1
Extended Data Fig. 3e	+ -	+ +	- +	+ -	+ VC
Replicate 1	0.013	0.0205	0.0205	0.013	0.0255
Replicate 2	0.018	0.033	0.0135	0.0155	0.023
Replicate 3	0.0215	0.0315	0.016	0.023	0.0215
Replicate 4					0.00866667
Extended Data Fig. 3f	GATA6 (human)					Gata6 (mouse)
	+ -	+ +	- +	+ -	+ VC	+ -	+ +	- +	+ -	+ VC
Replicate 1	0.000236	0.0001686	2.9e-05	3.8e-06	5e-06	0.0002265	0.0002436	0.0003398	0.0001607	0.0002043
Replicate 2	0.0001203	0.000372	1.1e-06	3e-06	3.1e-06	0.0003563	0.0001563	0.0001752	0.0001824	0.0004915
Replicate 3					4.8e-06					0.000407
Replicate 4					6.6e-06					0.0002468
Extended Data Fig. 3h
	(-)				(+)
Mouse 1	Cell 1	1115.97	Mouse 1	Cell 1	3327.61
	Cell 2	1323.91		Cell 2	2035.63
	Cell 3	835.711		Cell 3	2638.91
	Cell 4	954.288		Cell 4	2163.49
	Cell 5	1009.68		Cell 5	2506.19
	Cell 6	1040.97		Cell 6	3593.56
	Cell 7	1046.76		Cell 7	2710.9
	Cell 8	1233.28		Cell 8	2827.47
	Cell 9	1209.69		Cell 9	2213.45
Mouse 2	Cell 10	1309.26	Mouse 2	Cell 10	2574.04
	Cell 11	844.588		Cell 11	3571.87
	Cell 12	1200.48		Cell 12	3133.1
	Cell 13	1201		Cell 13	2789.97
	Cell 14	805.125		Cell 14	3389.72
	Cell 15	815.01		Cell 15	2928.52
	Cell 16	1077.3	Mouse 3	Cell 16	3775.6
	Cell 17	803.694		Cell 17	3945.77
Mouse 3	Cell 18	1449.24		Cell 18	2973.54
	Cell 19	1390.24		Cell 19	3943.28
	Cell 20	1853.64		Cell 20	2906.94
	Cell 21	1428.88		Cell 21	3509.02
	Cell 22	820.166
	Cell 23	1290.98
