# Supplementary material for: Myc-dependent dedifferentiation of Gata6+ epidermal cells resembles reversal of terminal differentiation
Source: Nat Cell Biol. 2023 Sep 21;25(10):1426–38. doi: 10.1038/s41556-023-01234-5 (PMC10567550; doi:10.1038/s41556-023-01234-5)
Supplement: Supplementary file 12 — Statistical source data. [file 41556_2023_1234_MOESM12_ESM.xlsx]

## Sheet: Sheet1
Extended Data Fig. 4b	Mouse 1	Mouse 2	Mouse 3
0 h	1	1	1
Premigration	2.835	2.38353	1.46944
Postmigration	2.445	2.75904	3.96667
	IFE (lin-)			Bulge (lin-)
Extended Data Fig. 4c	Mouse 1	Mouse 2	Mouse 3	Mouse 1	Mouse 2	Mouse 3
Ctrl	979.517	571.756	510.786	737.068	811.981	974.545
MycKO	989.163	939.438	614.047	1028.47	984.716	1077.8
	Gata6lin+		Lin-Lrig1+
Extended Data Fig. 4e	Ctrl	Myc KO	Ctrl	Myc KO
Mouse 1	41.3158	14.375	75.9615	54.5455
Mouse 2	25	12.5217	59.4203	62.2581
Mouse 3	31.4935	11.5741	47.3333	49.7024
		uHF			IFE
Extended Data Fig. 4g	Ctrl	wound-wt	wound-Myc KO	Ctrl	wound-wt	wound-Myc KO
Mouse 1	12.75	27.275	8.8	12.925	62.5425	41.7975
Mouse 2	9.6	25.05	14.075	13.885	57.42	40.406
Mouse 3	11.6333	18.975	13.8	24.1667	57.45	41.875
Mouse 4			11.5		34.65
	Lgr5		Lgr6
Extended Data Fig. 4i	Wt	MycKO	Wt	MycKO
Mouse 1	243.5	100.5	216	115
Mouse 2	107.5	230	85.5	83.5
Mouse 3	172	193.5	101.5	149.5
