# Supplementary material for: Myc-dependent dedifferentiation of Gata6+ epidermal cells resembles reversal of terminal differentiation
Source: Nat Cell Biol. 2023 Sep 21;25(10):1426–38. doi: 10.1038/s41556-023-01234-5 (PMC10567550; doi:10.1038/s41556-023-01234-5)
Supplement: Supplementary file 13 — Statistical source data. [file 41556_2023_1234_MOESM13_ESM.xlsx]

## Sheet: Sheet1
		RA	RA		RA	RA		Extended Data Fig. 5j	PBS	Bleomycin
	Ctrl	Wt	MycKO	Ctrl	Wt	MycKO		Mouse 1	17.9294	13.0668
Extended Data Fig. 5b	HF	HF	HF	IFE	IFE	IFE		Mouse 2	20.3814	13.0304
Mouse 1	9.502	30.3607	14.7073	15.2517	71.8207	46.3747		Mouse 3	13.5471	18.8724
Mouse 2	10.025	24.3067	15.5153	12.6773	52.6013	50.148
Mouse 3	8.59567	22.166	13.6583	12.7057	68.3057	61.8917				Expanded	Expanded		Expanded	Expanded
Mouse 4	11.533	24.316	13.2875	12.75	66.1675	58.5225			Ctrl	Wt	Myc KO	Ctrl	Wt	Myc KO
								Extended Data Fig. 5k	HF	HF	HF	IFE	IFE	IFE
Extended Data Fig. 5c	Mouse 1	Mouse 2	Mouse 3	Mouse 4				Mouse 1	6.841	13.4295	11.2415	11.8335	20.7355	24.1205
Ctrl	2	3.5	1.66667	1				Mouse 2	13.6275	14.205	7.359	12.006	27.893	19.5525
Wt (RA)	16.5	9.5	19.6667	20.6667				Mouse 3	7.126	15.4935	8.9585	13.5475	17.369	20.325
MycKo (RA)	1.5	3	5.66667	4.66667				Mouse 4	7.18475	17.1878	8.68825	9.9155
								Mouse 5	9.66833	16.0683	9.57067
Extended Data Fig. 5d	Mouse 1	Mouse 2	Mouse 3	Mouse 4				Mouse 6			9.12025
Ctrl	0	0	0	0
Wt (RA)	18.5	16	19.3333	16.6667				Extended Data Fig. 5m	Ctrl			Myc KO
MycKo (RA)	4	2.5	7.66667	5.33333					N>C	E	C>N	N>C	E	C>N
								Mouse 1	13.0909	10.5455	76.3636	0	2.5	97.5
Extended Data Fig. 5g	Ctrl	Day 1	Day 2	Day 4	Day 7			Mouse 2	19.335	7.0197	73.6453	7.8869	2.38095	89.7321
Mouse 1	14.4958	13.9977	27.7529	22.3504	17.0851			Mouse 3	16.4336	12.5874	70.979	2.63158	8.59649	88.7719
Mouse 2	11.2334	11.5841	21.131	21.2782	13.9752
										Expanded	Expanded
								Extended Data Fig. 5o	Ctrl	Wt	Myc KO
								Mouse 1	2.95918	9.82348	3.57788
Extended Data Fig. 5h	Ctrl	Day 1	Day 2	Day 4	Day 7			Mouse 2	3.57143	12.8713	4.44444
Mouse 1	9.01367	12.8143	14.7803	15.668	15.9207			Mouse 3	2.94118	9.18367	4.54545
Mouse 2	9.322	11.687	11.7553	13.2053	14.9973			Mouse 4	4.54545	7.69231	2.35294
Mouse 3	7.862	13.2185	14.779	16.885	16.617
Mouse 4	8.1645	13.738			16.894
Extended Data Fig. 5i		tnfa		ccl2
Replicate 1	1	19.48	1	1.9
Replicate 2	1	12.47	1	1.69
Replicate 3	1	15.975	1	1.795
