# Supplementary material for: Myc-dependent dedifferentiation of Gata6+ epidermal cells resembles reversal of terminal differentiation
Source: Nat Cell Biol. 2023 Sep 21;25(10):1426–38. doi: 10.1038/s41556-023-01234-5 (PMC10567550; doi:10.1038/s41556-023-01234-5)
Supplement: Supplementary file 14 — Statistical source data. [file 41556_2023_1234_MOESM14_ESM.xlsx]

## Sheet: Sheet1
Extended Data Fig. 6b	Wt	Myc KO
Mouse 1	0.5	3.5
Mouse 2	0.5	3.5
Mouse 3	1	5
Extended Data Fig. 6d	Wt	Myc KO
Mouse 1	1926	1178
Mouse 2	2039	1735
Mouse 3	2003	1646
Mouse 4	1613	1233.5
Extended Data Fig. 6e	Wt	Myc KO
Mouse 1	20.408	35.22
Mouse 2	19.785	23.463
Mouse 3	19.623	24.996
Mouse 4	25.0025	33.6175
Extended Data Fig. 6g	Wt	Myc KO
Mouse 1	1688	1178
Mouse 2	1698	1384
Mouse 3	1994	1178
Mouse 4	1792	1182
Extended Data Fig. 6h	Wt	Myc KO
Mouse 1	20.688	32.088
Mouse 2	20.688	25.756
Mouse 3	17.778	18.62
Mouse 4	19.383	24.8835
Extended Data Fig.6i
time point	Day0	Day0	Day0	Day0	Day0	Day0	Day9	Day9	Day9	Day9	Day9	Day9	Day9	Day9	Day9	Day9	Day9	Day9	Day9	Day9	Day9	Day9	Day9	Day9	Day9	Day9	Day9	Day9	Day11	Day11	Day11	Day11	Day11	Day11	Day11	Day11	Day11	Day11	Day11	Day11	Day11	Day11	Day11	Day11	Day11	Day11	Day11	Day11	Day0
Arpc4 (raw counts)	1143	643	0	1404	0	0	3	0	1	708	0	645	19	1086	406	0	581	856	595	491	0	43	0	0	0	172	38	0	0	195	0	0	58	0	69	0	0	0	0	0	0	0	0	27	0	188	0	492	0
Cnbp (raw counts)	4271	395	2392	4965	0	28	7628	2375	5606	2815	5014	1433	5453	3989	450	68	7804	9560	5494	2911	10585	10007	4217	3369	6582	0	6499	2541	5618	7314	586	3271	14531	10	9970	12719	3828	2319	1514	2845	8087	6561	3670	3356	2635	5271	1287	2028	4
Myh9 (raw counts)	24	1	69	2	0	0	72	1687	415	274	1421	167	4	10	7	4	12	12	34	357	1553	50	0	6	38	0	12	34	74	174	2318	36	6	0	2	53	4	0	0	470	10	6	8	0	6	0	14	6	2
Tmsb10 (raw counts)	698	728	254	98	0	365	812	627	971	1049	602	1783	266	948	1262	476	1395	1505	1267	696	604	892	436	514	876	76	1479	647	116	746	3092	271	1102	797	670	964	398	696	278	148	450	1236	1962	967	425	66	522	650	0
Twf1 (raw counts)	0	0	1043	0	0	0	0	0	8	420	0	0	0	0	0	0	413	604	0	254	0	175	998	0	0	0	898	0	222	736	0	1198	0	0	0	106	0	0	0	0	0	38	0	0	0	0	193	0	0
Pdlim5 (raw counts)	0	0	0	804	0	0	0	0	42	581	0	0	24	2346	0	0	1470	0	0	12	209	386	0	54	0	0	0	0	0	0	2201	0	0	470	0	114	0	0	0	0	0	1062	0	0	0	0	0	0	0
[truncated: 302 more columns]
